# Supplementary material for: N-Benzyl-N-ethyl­morpholinium chloride
Source: Acta Crystallogr Sect E Struct Rep Online. 2008 Dec 13;65(Pt 1):o105. doi: 10.1107/S1600536808041846 (PMC2968029; doi:10.1107/S1600536808041846)
Supplement: Supplementary file 1 [file e-65-0o105-sup1.cif]

##############################################################################
###                                                                        ###
###        Electronic paper (Acta Crystallographica Section E)             ###
###                                                                        ###
##############################################################################
#                                                                            #
# This CIF contains the data in a paper accepted for publication in Acta     #
# Crystallographica Section E. It conforms to the requirements of Notes      #
# for Authors for Section E, and has been peer reviewed under the auspices   #
# of the IUCr Commission on Journals.                                        #
#                                                                            #
# Full details of the Crystallographic Information File format               #
# are given in the paper "The Crystallographic Information File (CIF):       #
# a New Standard Archive File for Crystallography" by S. R. Hall, F. H.      #
# Allen and I. D. Brown [Acta Cryst. (1991), A47, 655-685].                  #
#                                                                            #
# The current version of the core CIF dictionary is obtainable from          #
# ftp://ftp.iucr.org/pub/cif_core.dic. The current version number is 2.4.    #
#                                                                            #
# Software is freely available for graphical display of the structure(s) in  #
# this CIF.  For information consult the CIF home page http://www.iucr.org/  #
# cif/home.html                                                              #
#                                                                            #
# This file may be used for bona fide research purposes within the           #
# scientific community so long as proper attribution is given to the journal # 
# article from which it was obtained.                                        #
#                                                                            #
##############################################################################
                                             
data_I
_audit_creation_method     SHELXL-97
_chemical_name_systematic
;
<i>N</i>-Benzyl-<i>N</i>-ethylmorpholinium chloride
;
_chemical_name_common     ?
_chemical_formula_moiety     'C13 H20 N O +, Cl -'
_chemical_formula_sum     'C13 H20 Cl N O'
_chemical_formula_iupac     'C13 H20 N O +, Cl -'
_chemical_formula_weight     241.75
_chemical_melting_point     ?
_symmetry_cell_setting     Monoclinic
_symmetry_space_group_name_H-M     'P 21/c'
loop_
    _symmetry_equiv_pos_as_xyz
    'x, y, z'
    '-x, y+1/2, -z+1/2'
    '-x, -y, -z'
    'x, -y-1/2, z-1/2'
_cell_length_a     13.179(3)
_cell_length_b     8.4176(17)
_cell_length_c     12.255(3)
_cell_angle_alpha     90.00
_cell_angle_beta     108.48(3)
_cell_angle_gamma     90.00
_cell_volume     1289.5(4)
_cell_formula_units_Z     4
_cell_measurement_reflns_used     3736
_cell_measurement_theta_min     1.629
_cell_measurement_theta_max     27.900
_cell_measurement_temperature     113(2)
_exptl_crystal_description     Prism
_exptl_crystal_colour     colorless
_exptl_crystal_size_max     0.16
_exptl_crystal_size_mid     0.16
_exptl_crystal_size_min     0.06
_exptl_crystal_density_diffrn     1.245
_exptl_crystal_density_meas     ?
_exptl_crystal_density_method     'not measured'
_exptl_crystal_F_000     520
_exptl_absorpt_coefficient_mu     0.277
_exptl_absorpt_correction_type     multi-scan
_exptl_absorpt_process_details     '(CrystalClear; Rigaku/MSC, 2005)'
_exptl_absorpt_correction_T_min     0.9571
_exptl_absorpt_correction_T_max     0.9836
_exptl_special_details
;
;
_diffrn_ambient_temperature     113(2)
_diffrn_radiation_type     MoK\a
_diffrn_radiation_wavelength     0.71073
_diffrn_radiation_source     'rotating anode'
_diffrn_radiation_monochromator     confocal
_diffrn_measurement_device_type     'Rigaku Saturn CCD area-detector'
_diffrn_measurement_method     '\w and \f'
_diffrn_detector_area_resol_mean     ?
_diffrn_reflns_number     7151
_diffrn_reflns_av_R_equivalents     0.0307
_diffrn_reflns_av_sigmaI/netI     0.0296
_diffrn_reflns_theta_min     2.92
_diffrn_reflns_theta_max     25.01
_diffrn_reflns_theta_full     25.01
_diffrn_measured_fraction_theta_max     0.995
_diffrn_measured_fraction_theta_full     0.995
_diffrn_reflns_limit_h_min     -15
_diffrn_reflns_limit_h_max     14
_diffrn_reflns_limit_k_min     -9
_diffrn_reflns_limit_k_max     10
_diffrn_reflns_limit_l_min     -7
_diffrn_reflns_limit_l_max     14
_diffrn_standards_number     0
_diffrn_standards_interval_count     0
_diffrn_standards_interval_time     0
_diffrn_standards_decay_%     0
_refine_special_details
;
Refinement of <i>F</i>^2^ against ALL reflections. The weighted <i>R</i>-factor
<i>wR</i> and goodness of fit <i>S</i> are based on <i>F</i>^2^, conventional
<i>R</i>-factors <i>R</i> are based on <i>F</i>, with <i>F</i> set to zero for
negative <i>F</i>^2^. The threshold expression of <i>F</i>^2^ >
\s(<i>F</i>^2^) is used only for calculating <i>R</i>-factors(gt) <i>etc</i>.
and is not relevant to the choice of reflections for refinement.
<i>R</i>-factors based on <i>F</i>^2^ are statistically about twice as large
as those based on <i>F</i>, and <i>R</i>- factors based on ALL data will be
even larger.
;
_reflns_number_total     2266
_reflns_number_gt     2017
_reflns_threshold_expression     I>2\s(I)
_refine_ls_structure_factor_coef     Fsqd
_refine_ls_matrix_type     full
_refine_ls_R_factor_all     0.0360
_refine_ls_R_factor_gt     0.0320
_refine_ls_wR_factor_gt     0.0874
_refine_ls_wR_factor_ref     0.0900
_refine_ls_goodness_of_fit_ref     1.074
_refine_ls_restrained_S_all     1.074
_refine_ls_number_reflns     2266
_refine_ls_number_parameters     146
_refine_ls_number_restraints     0
_refine_ls_hydrogen_treatment     constr
_refine_ls_weighting_scheme     calc
_refine_ls_weighting_details
         'calc w=1/[\s^2^(Fo^2^)+(0.0545P)^2^+0.1492P] where P=(Fo^2^+2Fc^2^)/3'
_atom_sites_solution_hydrogens     geom
_atom_sites_solution_primary     direct
_atom_sites_solution_secondary     difmap
_refine_ls_shift/su_max     0.002
_refine_ls_shift/su_mean     0.000
_refine_diff_density_max     0.207
_refine_diff_density_min     -0.194
_refine_ls_extinction_method     none
_refine_ls_extinction_coef     ?
loop_
    _atom_type_symbol
    _atom_type_description
    _atom_type_scat_dispersion_real
    _atom_type_scat_dispersion_imag
    _atom_type_scat_source
    'C' 'C' 0.0033 0.0016
                         'International Tables Vol C Tables 4.2.6.8 and 6.1.1.4'
    'H' 'H' 0.0000 0.0000
                         'International Tables Vol C Tables 4.2.6.8 and 6.1.1.4'
    'N' 'N' 0.0061 0.0033
                         'International Tables Vol C Tables 4.2.6.8 and 6.1.1.4'
    'O' 'O' 0.0106 0.0060
                         'International Tables Vol C Tables 4.2.6.8 and 6.1.1.4'
    'Cl' 'Cl' 0.1484 0.1585
                         'International Tables Vol C Tables 4.2.6.8 and 6.1.1.4'
_computing_data_collection     'CrystalClear (Rigaku/MSC, 2005)'
_computing_cell_refinement     'CrystalClear (Rigaku/MSC, 2005)'
_computing_data_reduction     'CrystalClear (Rigaku/MSC, 2005)'
_computing_structure_solution     'SHELXS97 (Sheldrick, 2008)'
_computing_structure_refinement     'SHELXS97 (Sheldrick, 2008)'
_computing_molecular_graphics     'SHELXTL (Sheldrick, 2008)'
_computing_publication_material     'SHELXTL (Sheldrick, 2008)'
loop_
    _atom_site_type_symbol
    _atom_site_label
    _atom_site_fract_x
    _atom_site_fract_y
    _atom_site_fract_z
    _atom_site_U_iso_or_equiv
    _atom_site_adp_type
    _atom_site_calc_flag
    _atom_site_refinement_flags
    _atom_site_occupancy
    _atom_site_disorder_assembly
    _atom_site_disorder_group
    Cl Cl1 0.31149(3) 1.03231(4) 0.23458(3) 0.02272(14) Uani d . 1 . .
    O O1 0.37595(8) 0.96775(12) 0.89939(8) 0.0230(3) Uani d . 1 . .
    N N1 0.30801(9) 0.93219(13) 0.64941(10) 0.0165(3) Uani d . 1 . .
    C C1 0.41986(11) 0.89933(18) 0.72853(12) 0.0199(3) Uani d . 1 . .
    H H1A 0.4258 0.7859 0.7509 0.024 Uiso calc R 1 . .
    H H1B 0.4718 0.9204 0.6870 0.024 Uiso calc R 1 . .
    C C2 0.44732(12) 1.00099(18) 0.83543(12) 0.0220(3) Uani d . 1 . .
    H H2A 0.5218 0.9794 0.8838 0.026 Uiso calc R 1 . .
    H H2B 0.4420 1.1146 0.8135 0.026 Uiso calc R 1 . .
    C C3 0.27034(12) 1.00809(18) 0.83116(13) 0.0227(3) Uani d . 1 . .
    H H3A 0.2674 1.1225 0.8116 0.027 Uiso calc R 1 . .
    H H3B 0.2208 0.9892 0.8760 0.027 Uiso calc R 1 . .
    C C4 0.23423(11) 0.91112(18) 0.72105(12) 0.0201(3) Uani d . 1 . .
    H H4A 0.2319 0.7974 0.7407 0.024 Uiso calc R 1 . .
    H H4B 0.1610 0.9438 0.6752 0.024 Uiso calc R 1 . .
    C C5 0.28285(11) 0.80630(17) 0.55463(12) 0.0198(3) Uani d . 1 . .
    H H5A 0.3283 0.8261 0.5054 0.024 Uiso calc R 1 . .
    H H5B 0.3025 0.7008 0.5908 0.024 Uiso calc R 1 . .
    C C6 0.16760(11) 0.80131(16) 0.47930(12) 0.0182(3) Uani d . 1 . .
    C C7 0.09501(12) 0.70572(17) 0.51050(13) 0.0224(3) Uani d . 1 . .
    H H7 0.1174 0.6504 0.5817 0.027 Uiso calc R 1 . .
    C C8 -0.00926(12) 0.69048(18) 0.43888(13) 0.0260(4) Uani d . 1 . .
    H H8 -0.0586 0.6273 0.4620 0.031 Uiso calc R 1 . .
    C C9 -0.04183(12) 0.76705(18) 0.33380(13) 0.0263(4) Uani d . 1 . .
    H H9 -0.1128 0.7536 0.2834 0.032 Uiso calc R 1 . .
    C C10 0.02947(12) 0.86372(19) 0.30209(13) 0.0268(4) Uani d . 1 . .
    H H10 0.0068 0.9180 0.2304 0.032 Uiso calc R 1 . .
    C C11 0.13372(12) 0.88136(18) 0.37469(12) 0.0224(3) Uani d . 1 . .
    H H11 0.1820 0.9483 0.3529 0.027 Uiso calc R 1 . .
    C C12 0.29561(12) 1.09797(17) 0.59839(12) 0.0227(3) Uani d . 1 . .
    H H12A 0.2232 1.1076 0.5417 0.027 Uiso calc R 1 . .
    H H12B 0.3008 1.1757 0.6606 0.027 Uiso calc R 1 . .
    C C13 0.37708(14) 1.1417(2) 0.53976(13) 0.0328(4) Uani d . 1 . .
    H H13A 0.4493 1.1329 0.5950 0.049 Uiso calc R 1 . .
    H H13B 0.3646 1.2512 0.5113 0.049 Uiso calc R 1 . .
    H H13C 0.3700 1.0695 0.4751 0.049 Uiso calc R 1 . .
loop_
    _atom_site_aniso_label
    _atom_site_aniso_U_11
    _atom_site_aniso_U_22
    _atom_site_aniso_U_33
    _atom_site_aniso_U_12
    _atom_site_aniso_U_13
    _atom_site_aniso_U_23
    Cl1 0.0235(2) 0.0170(2) 0.0296(2) -0.00200(13) 0.01123(17) -0.00037(14)
    O1 0.0241(6) 0.0242(6) 0.0192(5) -0.0001(4) 0.0046(5) 0.0020(4)
    N1 0.0168(6) 0.0128(6) 0.0188(6) -0.0008(5) 0.0043(5) -0.0006(5)
    C1 0.0151(7) 0.0203(8) 0.0219(7) 0.0008(6) 0.0023(6) 0.0000(6)
    C2 0.0194(7) 0.0230(8) 0.0213(7) -0.0024(6) 0.0035(6) -0.0002(6)
    C3 0.0225(8) 0.0234(8) 0.0227(8) -0.0002(6) 0.0080(6) -0.0017(6)
    C4 0.0178(7) 0.0189(8) 0.0250(8) -0.0014(6) 0.0086(6) -0.0012(6)
    C5 0.0205(7) 0.0140(7) 0.0243(7) -0.0012(6) 0.0065(6) -0.0044(6)
    C6 0.0195(7) 0.0127(7) 0.0216(7) 0.0000(6) 0.0054(6) -0.0052(6)
    C7 0.0266(8) 0.0139(7) 0.0247(8) -0.0027(6) 0.0053(7) 0.0001(6)
    C8 0.0223(8) 0.0187(8) 0.0362(9) -0.0044(6) 0.0082(7) -0.0017(7)
    C9 0.0203(7) 0.0208(8) 0.0325(8) 0.0022(6) 0.0007(7) -0.0042(7)
    C10 0.0298(8) 0.0251(9) 0.0221(8) 0.0047(7) 0.0034(7) 0.0010(6)
    C11 0.0262(8) 0.0200(8) 0.0226(8) -0.0018(6) 0.0100(7) -0.0017(6)
    C12 0.0305(8) 0.0122(7) 0.0210(7) -0.0014(6) 0.0020(6) 0.0012(6)
    C13 0.0501(10) 0.0252(9) 0.0227(8) -0.0146(8) 0.0108(8) 0.0002(7)
_geom_special_details
;
All e.s.d.'s (except the e.s.d. in the dihedral angle between two l.s. planes)
are estimated using the full covariance matrix. The cell e.s.d.'s are taken
into account individually in the estimation of e.s.d.'s in distances, angles
and torsion angles; correlations between e.s.d.'s in cell parameters are only
used when they are defined by crystal symmetry. An approximate (isotropic)
treatment of cell e.s.d.'s is used for estimating e.s.d.'s involving l.s.
planes.
;
loop_
    _geom_bond_atom_site_label_1
    _geom_bond_atom_site_label_2
    _geom_bond_site_symmetry_2
    _geom_bond_distance
    _geom_bond_publ_flag
    O1 C3 . 1.4191(18) ?
    O1 C2 . 1.4300(17) ?
    N1 C1 . 1.5111(18) ?
    N1 C4 . 1.5129(18) ?
    N1 C12 . 1.5167(18) ?
    N1 C5 . 1.5290(18) ?
    C1 C2 . 1.510(2) ?
    C1 H1A . 0.9900 ?
    C1 H1B . 0.9900 ?
    C2 H2A . 0.9900 ?
    C2 H2B . 0.9900 ?
    C3 C4 . 1.519(2) ?
    C3 H3A . 0.9900 ?
    C3 H3B . 0.9900 ?
    C4 H4A . 0.9900 ?
    C4 H4B . 0.9900 ?
    C5 C6 . 1.507(2) ?
    C5 H5A . 0.9900 ?
    C5 H5B . 0.9900 ?
    C6 C11 . 1.391(2) ?
    C6 C7 . 1.393(2) ?
    C7 C8 . 1.382(2) ?
    C7 H7 . 0.9500 ?
    C8 C9 . 1.381(2) ?
    C8 H8 . 0.9500 ?
    C9 C10 . 1.388(2) ?
    C9 H9 . 0.9500 ?
    C10 C11 . 1.388(2) ?
    C10 H10 . 0.9500 ?
    C11 H11 . 0.9500 ?
    C12 C13 . 1.515(2) ?
    C12 H12A . 0.9900 ?
    C12 H12B . 0.9900 ?
    C13 H13A . 0.9800 ?
    C13 H13B . 0.9800 ?
    C13 H13C . 0.9800 ?
loop_
    _geom_angle_atom_site_label_1
    _geom_angle_atom_site_label_2
    _geom_angle_atom_site_label_3
    _geom_angle_site_symmetry_1
    _geom_angle_site_symmetry_3
    _geom_angle
    _geom_angle_publ_flag
    C3 O1 C2 . . 108.83(11) ?
    C1 N1 C4 . . 106.37(10) ?
    C1 N1 C12 . . 112.87(11) ?
    C4 N1 C12 . . 110.00(10) ?
    C1 N1 C5 . . 107.05(11) ?
    C4 N1 C5 . . 109.58(10) ?
    C12 N1 C5 . . 110.82(11) ?
    C2 C1 N1 . . 111.70(12) ?
    C2 C1 H1A . . 109.3 ?
    N1 C1 H1A . . 109.3 ?
    C2 C1 H1B . . 109.3 ?
    N1 C1 H1B . . 109.3 ?
    H1A C1 H1B . . 107.9 ?
    O1 C2 C1 . . 110.26(12) ?
    O1 C2 H2A . . 109.6 ?
    C1 C2 H2A . . 109.6 ?
    O1 C2 H2B . . 109.6 ?
    C1 C2 H2B . . 109.6 ?
    H2A C2 H2B . . 108.1 ?
    O1 C3 C4 . . 111.57(12) ?
    O1 C3 H3A . . 109.3 ?
    C4 C3 H3A . . 109.3 ?
    O1 C3 H3B . . 109.3 ?
    C4 C3 H3B . . 109.3 ?
    H3A C3 H3B . . 108.0 ?
    N1 C4 C3 . . 112.00(11) ?
    N1 C4 H4A . . 109.2 ?
    C3 C4 H4A . . 109.2 ?
    N1 C4 H4B . . 109.2 ?
    C3 C4 H4B . . 109.2 ?
    H4A C4 H4B . . 107.9 ?
    C6 C5 N1 . . 114.73(11) ?
    C6 C5 H5A . . 108.6 ?
    N1 C5 H5A . . 108.6 ?
    C6 C5 H5B . . 108.6 ?
    N1 C5 H5B . . 108.6 ?
    H5A C5 H5B . . 107.6 ?
    C11 C6 C7 . . 119.02(14) ?
    C11 C6 C5 . . 121.18(13) ?
    C7 C6 C5 . . 119.63(13) ?
    C8 C7 C6 . . 120.69(14) ?
    C8 C7 H7 . . 119.7 ?
    C6 C7 H7 . . 119.7 ?
    C9 C8 C7 . . 120.09(14) ?
    C9 C8 H8 . . 120.0 ?
    C7 C8 H8 . . 120.0 ?
    C8 C9 C10 . . 119.78(14) ?
    C8 C9 H9 . . 120.1 ?
    C10 C9 H9 . . 120.1 ?
    C11 C10 C9 . . 120.23(14) ?
    C11 C10 H10 . . 119.9 ?
    C9 C10 H10 . . 119.9 ?
    C10 C11 C6 . . 120.17(14) ?
    C10 C11 H11 . . 119.9 ?
    C6 C11 H11 . . 119.9 ?
    C13 C12 N1 . . 114.80(13) ?
    C13 C12 H12A . . 108.6 ?
    N1 C12 H12A . . 108.6 ?
    C13 C12 H12B . . 108.6 ?
    N1 C12 H12B . . 108.6 ?
    H12A C12 H12B . . 107.5 ?
    C12 C13 H13A . . 109.5 ?
    C12 C13 H13B . . 109.5 ?
    H13A C13 H13B . . 109.5 ?
    C12 C13 H13C . . 109.5 ?
    H13A C13 H13C . . 109.5 ?
    H13B C13 H13C . . 109.5 ?
loop_
    _geom_torsion_atom_site_label_1
    _geom_torsion_atom_site_label_2
    _geom_torsion_atom_site_label_3
    _geom_torsion_atom_site_label_4
    _geom_torsion_site_symmetry_1
    _geom_torsion_site_symmetry_2
    _geom_torsion_site_symmetry_3
    _geom_torsion_site_symmetry_4
    _geom_torsion
    _geom_torsion_publ_flag
    C4 N1 C1 C2 . . . . -54.32(14) ?
    C12 N1 C1 C2 . . . . 66.40(15) ?
    C5 N1 C1 C2 . . . . -171.41(11) ?
    C3 O1 C2 C1 . . . . -62.64(15) ?
    N1 C1 C2 O1 . . . . 61.35(15) ?
    C2 O1 C3 C4 . . . . 61.11(15) ?
    C1 N1 C4 C3 . . . . 52.26(15) ?
    C12 N1 C4 C3 . . . . -70.29(15) ?
    C5 N1 C4 C3 . . . . 167.65(12) ?
    O1 C3 C4 N1 . . . . -57.89(16) ?
    C1 N1 C5 C6 . . . . 169.51(11) ?
    C4 N1 C5 C6 . . . . 54.55(15) ?
    C12 N1 C5 C6 . . . . -67.02(15) ?
    N1 C5 C6 C11 . . . . 95.68(15) ?
    N1 C5 C6 C7 . . . . -89.09(16) ?
    C11 C6 C7 C8 . . . . -0.1(2) ?
    C5 C6 C7 C8 . . . . -175.43(13) ?
    C6 C7 C8 C9 . . . . 1.7(2) ?
    C7 C8 C9 C10 . . . . -2.2(2) ?
    C8 C9 C10 C11 . . . . 1.1(2) ?
    C9 C10 C11 C6 . . . . 0.5(2) ?
    C7 C6 C11 C10 . . . . -1.0(2) ?
    C5 C6 C11 C10 . . . . 174.27(13) ?
    C1 N1 C12 C13 . . . . 52.59(16) ?
    C4 N1 C12 C13 . . . . 171.21(12) ?
    C5 N1 C12 C13 . . . . -67.46(15) ?
loop_
    _geom_hbond_atom_site_label_D
    _geom_hbond_atom_site_label_H
    _geom_hbond_atom_site_label_A
    _geom_hbond_site_symmetry_A
    _geom_hbond_distance_DH
    _geom_hbond_distance_HA
    _geom_hbond_distance_DA
    _geom_hbond_angle_DHA
    C1 H1B Cl1 3_676 0.99 2.74 3.4724(16) 131.3
    C5 H5B Cl1 4_576 0.99 2.61 3.5500(16) 157.7
    C11 H11 Cl1 . 0.95 2.66 3.5501(16) 156.0
    C12 H12B Cl1 4_586 0.99 2.61 3.5062(16) 150.8
data_global
_journal_date_recd_electronic     2008-12-02
_journal_date_accepted     2008-12-09
_journal_name_full     'Acta Crystallographica, Section E'
_journal_year     2009
_journal_volume     65
_journal_issue      1
_journal_page_first     o105
_journal_page_last     o105
_journal_paper_category     QO
_journal_coeditor_code     NC2129
_publ_contact_author_name     'Bian, Yan-Jiang'
_publ_contact_author_address
;
Faculty of Chemistry and Material Science,
Langfang Teachers College
 Langfang 065000,
People's Republic of China
;
_publ_contact_author_email     biany@126.com
_publ_contact_author_fax     '86316 2197 519'
_publ_contact_author_phone     '86316 2197 519'
_publ_section_title
;
<i>N</i>-Benzyl-<i>N</i>-ethylmorpholinium chloride
;
loop_
    _publ_author_name
    _publ_author_address
    'Bian Yan-Jiang'
;
Faculty of Chemistry and Material Science,
Langfang Teachers College,Hebei,
Langfang 065000,
People's Republic of China
;
