# Supplementary material for: N-Benzyl-N-ethyl­morpholinium chloride
Source: Acta Crystallogr Sect E Struct Rep Online. 2008 Dec 13;65(Pt 1):o105. doi: 10.1107/S1600536808041846 (PMC2968029; doi:10.1107/S1600536808041846)
Supplement: Supplementary file 2 [file e-65-0o105-Isup2.hkl]

# 
# h,k,l, Fc-squared, Fo-squared, sigma(Fo-squared) and status flag 
# 
data_I
_shelx_title ' R80405E1 in P2(1)/c' 
_shelx_refln_list_code          4 
_shelx_F_calc_maximum       83.69 
_exptl_crystal_F_000       520.00 
_reflns_d_resolution_high  0.8404 
 
loop_ 
 _symmetry_equiv_pos_as_xyz 
 'x, y, z' 
 '-x, y+1/2, -z+1/2' 
 '-x, -y, -z' 
 'x, -y-1/2, z-1/2' 
 
_cell_length_a    13.1794 
_cell_length_b     8.4176 
_cell_length_c    12.2551 
_cell_angle_alpha  90.000 
_cell_angle_beta  108.481 
_cell_angle_gamma  90.000 
 
_shelx_F_squared_multiplier     1.000 
 
loop_ 
 _refln_index_h 
 _refln_index_k 
 _refln_index_l 
 _refln_F_squared_calc 
 _refln_F_squared_meas 
 _refln_F_squared_sigma 
 _refln_observed_status 
   2   0   0     4153.41     4097.76     41.83 o 
   4   0   0      149.97      139.17      6.01 o 
   5   0   0     1413.54     1294.98     29.50 o 
   6   0   0      382.36      374.61     18.59 o 
   7   0   0     3320.55     3670.70     37.49 o 
   8   0   0      598.76      520.85      8.70 o 
   9   0   0        2.92        2.87      1.90 o 
  10   0   0      528.48      523.03     10.23 o 
  11   0   0      183.02      201.20      9.01 o 
  12   0   0      269.80      258.57     10.00 o 
  13   0   0      588.87      619.06     15.94 o 
  14   0   0       78.78       87.66      7.30 o 
   1   1   0     2637.75     2397.40     18.91 o 
   2   1   0     2099.95     1994.26     12.32 o 
   3   1   0        0.03        0.94      0.42 o 
   4   1   0      728.77      715.45     10.66 o 
   5   1   0       48.53       59.90      2.31 o 
   6   1   0      504.64      545.27     21.49 o 
   7   1   0      213.85      259.64     11.31 o 
   8   1   0        4.09        7.59      1.33 o 
   9   1   0       30.88       30.67      3.37 o 
  10   1   0        2.95        4.42      1.15 o 
  11   1   0       62.45       64.72      2.73 o 
  12   1   0       15.65       12.14      2.76 o 
  13   1   0       25.36       19.76      3.36 o 
  14   1   0        3.70        4.81      1.83 o 
   0   2   0     4440.64     5150.02    252.46 o 
   2   2   0     4799.84     4797.93    166.50 o 
   3   2   0     1536.73     1398.07     22.19 o 
   4   2   0        0.04        0.60      0.39 o 
   5   2   0     1083.52     1028.64     17.33 o 
   6   2   0       73.06       54.12      2.23 o 
   7   2   0      162.62      149.26      3.10 o 
   8   2   0      582.98      625.12     19.54 o 
   9   2   0      120.27      116.37      4.35 o 
  10   2   0      133.22      106.63     11.01 o 
  11   2   0      317.99      334.65     14.73 o 
  12   2   0      107.83      100.36      4.87 o 
  13   2   0      509.70      551.49      7.95 o 
  14   2   0       47.89       48.50      4.54 o 
   1   3   0       58.33       50.74      1.77 o 
   2   3   0      280.71      280.92      7.19 o 
   3   3   0     1134.85     1118.90     14.42 o 
   4   3   0      561.27      589.41     10.28 o 
   5   3   0      194.12      207.99      5.32 o 
   6   3   0     1296.30     1234.97     15.84 o 
   7   3   0       87.83       76.82      1.89 o 
   8   3   0       27.59       27.06      2.39 o 
   9   3   0      818.19      886.06     29.56 o 
  10   3   0      358.79      362.95     10.59 o 
  11   3   0       14.94       19.78      3.64 o 
  12   3   0        0.70        2.34      1.71 o 
  13   3   0        5.52        5.86      1.99 o 
  14   3   0       46.06       47.62      5.31 o 
   0   4   0      481.65      415.32     14.74 o 
   1   4   0      247.79      241.47      7.95 o 
   2   4   0      172.66      163.53      4.77 o 
   3   4   0      460.91      482.50      5.82 o 
   4   4   0       17.51       18.68      1.46 o 
   5   4   0      612.29      602.70      9.11 o 
   6   4   0      109.59      101.91      2.14 o 
   7   4   0        5.67        3.31      0.88 o 
   8   4   0      477.74      470.81     13.70 o 
   9   4   0        2.57        3.50      1.10 o 
  10   4   0        7.26       10.79      2.20 o 
  11   4   0       64.13       50.94      5.36 o 
  12   4   0        9.93        5.30      3.37 o 
  13   4   0       57.82       56.51      5.78 o 
   1   5   0      103.91       81.48      3.63 o 
   2   5   0      137.59      183.62      4.73 o 
   3   5   0       83.07       60.25      7.71 o 
   4   5   0      988.97     1010.81     20.99 o 
   5   5   0       48.39       49.92      2.01 o 
   6   5   0      472.56      474.27      7.48 o 
   7   5   0      904.02      924.84     11.06 o 
   8   5   0      157.92      158.74      4.29 o 
   9   5   0       81.94       75.74     10.58 o 
  10   5   0      444.97      487.00     17.78 o 
  11   5   0       15.20       18.46      5.37 o 
  12   5   0       40.98       38.80      4.46 o 
   0   6   0      112.32       87.32     10.06 o 
   1   6   0       40.04       39.04      3.54 o 
   2   6   0        5.28        5.26      2.80 o 
   3   6   0       63.13       61.99      3.00 o 
   4   6   0        0.59        0.05      1.34 o 
   5   6   0        1.29        2.23      1.14 o 
   6   6   0      106.33      103.38      2.93 o 
   7   6   0       34.59       38.83      3.53 o 
   8   6   0       23.26       17.77      6.72 o 
   9   6   0        0.28        0.44      2.22 o 
  10   6   0        0.40       -0.56      3.18 o 
  11   6   0      411.61      413.75     20.41 o 
   1   7   0      110.75       96.04      5.14 o 
   2   7   0      103.98      100.38      3.37 o 
   3   7   0       66.88       65.01      3.92 o 
   4   7   0       99.82      102.67      5.61 o 
   5   7   0        1.12        1.18      1.32 o 
   6   7   0      291.55      302.05     10.08 o 
   7   7   0      168.70      188.12      6.25 o 
   8   7   0       14.49       10.52      3.38 o 
   9   7   0      123.62      111.67      7.01 o 
  10   7   0      844.62      842.34     36.56 o 
   0   8   0        0.81        1.94      3.49 o 
   1   8   0       27.38       30.70      8.87 o 
   2   8   0      189.30      181.58      6.83 o 
   3   8   0       33.88       26.80      4.87 o 
   4   8   0       13.95       17.21      4.84 o 
   5   8   0       51.64       45.78      3.17 o 
   6   8   0      135.56      128.03      4.75 o 
   7   8   0        4.41        2.22      4.50 o 
   8   8   0       18.32       16.59      4.72 o 
   1   9   0     1115.07     1188.22     25.28 o 
   2   9   0      121.35      118.58     10.31 o 
   3   9   0      144.93      152.54     17.01 o 
   4   9   0      254.02      252.87     10.13 o 
   5   9   0        1.47       -0.05      2.11 o 
   6   9   0      334.71      351.07     20.76 o 
   0  10   0      249.18      237.09     26.95 o 
 -15   1   1       34.67       45.73      9.24 o 
 -14   1   1        4.17        4.75      2.29 o 
 -13   1   1      140.16      143.00      6.23 o 
 -12   1   1      269.89      284.96      7.60 o 
 -11   1   1      666.97      719.93     12.07 o 
 -10   1   1      301.64      304.71      4.83 o 
  -9   1   1      121.70      124.30      3.21 o 
  -8   1   1      121.97      125.83      2.44 o 
  -7   1   1      789.27      718.56     15.61 o 
  -6   1   1      626.11      612.90     12.89 o 
  -5   1   1     1071.21     1063.04     12.21 o 
  -4   1   1     3703.86     3453.29     34.32 o 
  -3   1   1        9.74        8.83      0.88 o 
  -1   1   1     1855.56     1532.29      8.90 o 
   0   1   1      256.24      233.78      6.24 o 
   1   1   1      583.87      417.58     14.81 o 
   2   1   1       12.66       13.56      1.83 o 
   3   1   1       61.11       63.13      2.28 o 
   4   1   1     2809.32     2749.75     29.53 o 
   5   1   1     3048.96     3174.95     18.87 o 
   6   1   1        1.74       11.88      1.97 o 
   7   1   1     2465.12     2462.10     30.97 o 
   8   1   1      119.33      146.09      3.83 o 
   9   1   1      375.24      395.60     13.42 o 
  10   1   1      494.03      530.11     13.96 o 
  11   1   1        0.67        0.96      0.68 o 
  12   1   1      326.08      388.66     14.13 o 
  13   1   1      114.99      124.97      5.34 o 
  14   1   1       21.84       26.77      7.57 o 
 -14   2   1        2.73        2.62      1.86 o 
 -13   2   1       96.87       89.36      5.33 o 
 -12   2   1      144.36      143.18      5.67 o 
 -11   2   1       41.46       43.60      3.14 o 
 -10   2   1        4.96        6.06      1.27 o 
  -9   2   1       64.91       58.68      1.92 o 
  -8   2   1     1000.87      999.81     17.44 o 
  -7   2   1      511.20      511.29      4.98 o 
  -6   2   1       93.94       87.47      2.53 o 
  -5   2   1       74.97       68.87      1.90 o 
  -4   2   1       69.12       70.16      1.76 o 
  -3   2   1     1233.34     1158.50     12.84 o 
  -2   2   1     4771.26     4449.94     43.45 o 
  -1   2   1     3609.02     3422.18     51.46 o 
   0   2   1      635.74      636.85      4.85 o 
   1   2   1     1837.78     1763.35     10.51 o 
   2   2   1        2.88        2.45      0.57 o 
   3   2   1        7.87        7.47      1.44 o 
   4   2   1        0.07        0.50      0.61 o 
   5   2   1        0.13        1.21      1.06 o 
   6   2   1      497.57      584.64      7.46 o 
   7   2   1      379.36      389.15     11.02 o 
   8   2   1        1.07        2.07      1.31 o 
   9   2   1      164.12      147.99      5.64 o 
  10   2   1      502.61      489.13      9.75 o 
  11   2   1      262.22      264.88      9.05 o 
  12   2   1       91.36       93.31      4.48 o 
  13   2   1      230.71      231.13     17.11 o 
  14   2   1        7.23        6.20      2.42 o 
 -14   3   1       16.94       12.31      3.44 o 
 -13   3   1       42.89       45.60      4.19 o 
 -12   3   1     1338.51     1502.03     21.13 o 
 -11   3   1       55.61       54.99      2.92 o 
 -10   3   1        6.44        3.53      1.63 o 
  -9   3   1     3073.97     3124.64     25.48 o 
  -8   3   1        4.78        3.36      0.92 o 
  -7   3   1      657.51      676.88      5.95 o 
  -6   3   1      226.00      202.71      5.21 o 
  -5   3   1       52.81       47.13      1.89 o 
  -4   3   1      299.83      275.57      4.03 o 
  -3   3   1      432.32      449.13      6.57 o 
  -2   3   1     3549.46     3490.21     21.95 o 
  -1   3   1      616.42      640.00     12.13 o 
   0   3   1     3669.77     3786.35     38.57 o 
   1   3   1     3282.15     3139.45     47.13 o 
   2   3   1       11.07       13.49      1.07 o 
   3   3   1      821.43      795.01      4.69 o 
   4   3   1     1734.88     1705.60     20.64 o 
   5   3   1      311.84      317.40      9.46 o 
   6   3   1      333.78      333.18      8.24 o 
   7   3   1      139.78      132.09      2.81 o 
   8   3   1       21.73       30.77      3.53 o 
   9   3   1       76.55       71.14      3.68 o 
  10   3   1      548.09      567.52     13.19 o 
  11   3   1        0.02        1.75      1.69 o 
  12   3   1       53.70       58.13      6.09 o 
  13   3   1       37.92       26.76      5.65 o 
 -13   4   1      183.97      186.67      7.03 o 
 -12   4   1       16.60       14.37      5.00 o 
 -11   4   1      494.82      499.59     11.65 o 
 -10   4   1        1.28        0.96      0.97 o 
  -9   4   1      230.97      227.61      4.66 o 
  -8   4   1       14.05       14.68      1.33 o 
  -7   4   1       39.63       39.28      1.50 o 
  -6   4   1      453.36      453.66      4.82 o 
  -5   4   1      542.38      546.09      7.30 o 
  -4   4   1      290.70      311.60      3.86 o 
  -3   4   1      465.26      419.38      4.67 o 
  -2   4   1     1068.18     1035.18     12.75 o 
  -1   4   1      208.18      196.35      4.79 o 
   0   4   1     3475.92     3449.66     28.44 o 
   1   4   1      929.60     1007.40     29.45 o 
   2   4   1      251.81      269.93      6.84 o 
   3   4   1     1609.46     1692.85     33.89 o 
   4   4   1       13.03       24.35      2.39 o 
   5   4   1      154.45      147.73      3.04 o 
   6   4   1       14.45       10.29      1.81 o 
   7   4   1        7.71        8.11      1.45 o 
   8   4   1     1496.47     1496.69     22.83 o 
   9   4   1        5.82        4.78      1.23 o 
  10   4   1      431.60      460.87     14.81 o 
  11   4   1      569.22      642.94     45.02 o 
  12   4   1       49.63       39.43     12.45 o 
  13   4   1      281.42      300.96     23.75 o 
 -13   5   1      390.36      408.06     13.60 o 
 -12   5   1      520.21      514.99     14.71 o 
 -11   5   1        5.78        6.15      3.58 o 
 -10   5   1      785.69      775.22     66.84 o 
  -9   5   1      121.55      104.87      3.70 o 
  -8   5   1       27.97       24.03      3.09 o 
  -7   5   1      204.77      211.49      5.53 o 
  -6   5   1      258.91      250.66      5.19 o 
  -5   5   1      167.98      189.20      4.82 o 
  -4   5   1       90.94       90.46      3.52 o 
  -3   5   1        0.01        1.60      0.70 o 
  -2   5   1      114.12      112.27      3.09 o 
  -1   5   1      275.57      289.93      6.66 o 
   0   5   1     1382.68     1480.77     22.65 o 
   1   5   1      434.33      462.78      8.72 o 
   2   5   1      848.59      829.66     26.23 o 
   3   5   1      933.15     1011.08     16.44 o 
   4   5   1      204.01      220.59      6.40 o 
   5   5   1        2.58        1.21      0.97 o 
   6   5   1        5.00        8.19      1.44 o 
   7   5   1       34.31       36.09      3.46 o 
   8   5   1      153.25      171.93      6.48 o 
   9   5   1     1528.89     1596.96    120.04 o 
  10   5   1       30.95       23.51      6.99 o 
  11   5   1        0.02        0.40      2.05 o 
  12   5   1      196.07      213.08      9.10 o 
 -12   6   1       95.94      103.33     10.46 o 
 -11   6   1      192.12      204.94      9.18 o 
 -10   6   1      517.53      500.09      9.36 o 
  -9   6   1      143.98      131.94      8.87 o 
  -8   6   1      715.21      694.73     25.76 o 
  -7   6   1        0.39        0.98      0.80 o 
  -6   6   1     1177.21     1160.39     15.01 o 
  -5   6   1      645.29      620.74      8.07 o 
  -4   6   1        4.02        3.01      0.99 o 
  -3   6   1     3266.56     3281.05     44.75 o 
  -2   6   1      119.77      123.10      4.36 o 
  -1   6   1      392.88      391.09     14.17 o 
   0   6   1     2179.93     2238.31     44.76 o 
   1   6   1        1.35        3.62      1.78 o 
   2   6   1      976.25     1041.02     25.01 o 
   3   6   1      143.04      140.07      4.10 o 
   4   6   1        7.96        8.15      1.59 o 
   5   6   1      653.91      677.51     12.95 o 
   6   6   1      241.38      240.83      7.86 o 
   7   6   1      744.18      730.97     19.74 o 
   8   6   1        1.16        1.22      1.85 o 
   9   6   1        5.13        6.63      4.86 o 
  10   6   1      122.55      113.68      8.61 o 
  11   6   1      120.66      122.69     11.05 o 
 -10   7   1      116.25      108.83     12.45 o 
  -9   7   1      132.22      129.90      7.52 o 
  -8   7   1       73.65       74.52     10.31 o 
  -7   7   1      414.34      417.11     12.77 o 
  -6   7   1       40.82       41.44      2.42 o 
  -5   7   1       35.61       27.92      5.25 o 
  -4   7   1      670.71      636.56     16.38 o 
  -3   7   1       18.45       20.20      4.49 o 
  -2   7   1      202.15      190.34      5.05 o 
  -1   7   1        8.70        4.81      2.64 o 
   0   7   1       77.43       80.80      4.22 o 
   1   7   1      419.98      435.75      7.84 o 
   2   7   1      306.27      323.19      7.20 o 
   3   7   1        3.78        3.11      1.89 o 
   4   7   1       17.82       18.03      4.23 o 
   5   7   1       38.86       31.05      4.58 o 
   6   7   1        1.98        1.60      1.55 o 
   7   7   1        0.37        2.70      1.43 o 
   8   7   1      312.49      298.47     11.16 o 
   9   7   1       23.36       25.40      9.36 o 
  10   7   1      325.06      324.13     35.61 o 
  -9   8   1       55.77       55.40      9.33 o 
  -8   8   1      230.33      234.49     11.16 o 
  -7   8   1        0.10        0.86      2.00 o 
  -6   8   1      923.93      931.10     24.59 o 
  -5   8   1     1143.17     1133.53     23.14 o 
  -4   8   1      329.72      328.75      9.44 o 
  -3   8   1      689.11      649.01     14.89 o 
  -2   8   1      380.34      377.86     11.66 o 
  -1   8   1        5.91        4.92      3.13 o 
   0   8   1      306.96      315.45     13.14 o 
   1   8   1       53.61       57.08      5.26 o 
   2   8   1       37.47       35.57      8.53 o 
   3   8   1      349.02      344.05      8.84 o 
   4   8   1       25.65       24.90      5.70 o 
   5   8   1      196.20      195.84      4.27 o 
   6   8   1      116.96      125.93      6.05 o 
   7   8   1       64.29       59.55      9.68 o 
   8   8   1      331.83      317.14     22.97 o 
  -6   9   1        0.63       -0.85      5.71 o 
  -5   9   1      320.42      342.28      8.12 o 
  -4   9   1        0.73        1.58      2.48 o 
  -3   9   1        0.65        1.32      1.79 o 
  -2   9   1       65.02       62.89     19.55 o 
  -1   9   1      158.72      152.43      7.51 o 
   0   9   1        1.46        2.77      2.60 o 
   1   9   1       20.13       16.34      4.31 o 
   2   9   1       74.36       78.85      5.91 o 
   3   9   1        0.17        1.82      2.23 o 
   4   9   1        0.50        0.74      1.74 o 
   5   9   1       74.86       64.83      5.70 o 
   6   9   1       59.90       62.25     19.93 o 
 -15   0   2      113.73      114.73      8.57 o 
 -14   0   2      414.94      452.05     17.85 o 
 -13   0   2        0.11        3.16      3.04 o 
 -12   0   2      196.06      191.64      9.82 o 
 -11   0   2     3697.15     3635.59     56.52 o 
 -10   0   2      165.40      167.32      5.34 o 
  -9   0   2     3592.59     3672.33     43.21 o 
  -8   0   2     2869.06     2696.91     82.09 o 
  -7   0   2       17.33       28.85      2.69 o 
  -6   0   2      407.19      349.35     16.81 o 
  -5   0   2     2002.07     1781.47     14.28 o 
  -4   0   2      208.21      190.06      5.49 o 
  -3   0   2     6139.40     6678.06    327.57 o 
  -2   0   2        2.74        0.75      0.40 o 
   0   0   2     2937.14     2574.34     25.54 o 
   1   0   2      114.38      122.44      5.04 o 
   2   0   2     1877.85     1775.55     18.67 o 
   3   0   2        2.86        5.92      2.38 o 
   5   0   2       84.51       55.68      3.78 o 
   6   0   2      295.38      416.03      8.73 o 
   7   0   2     2296.07     2577.91     40.70 o 
   8   0   2     1042.22      983.54    108.14 o 
   9   0   2       46.30       44.71      7.57 o 
  10   0   2      173.82      180.30      5.22 o 
  11   0   2      883.01      835.67     55.83 o 
  12   0   2      230.63      204.11      7.04 o 
  13   0   2      102.21       96.12     13.37 o 
  14   0   2       36.26       34.41     12.92 o 
 -15   1   2       23.57       16.42      5.09 o 
 -14   1   2        1.57       -0.08      2.20 o 
 -13   1   2        3.03        1.61      1.39 o 
 -12   1   2       38.62       42.68      3.45 o 
 -11   1   2       23.20       25.37      3.06 o 
 -10   1   2      435.98      433.35      8.66 o 
  -9   1   2      369.58      350.25      5.93 o 
  -8   1   2       92.82       95.54      2.31 o 
  -7   1   2      154.37      156.94      3.36 o 
  -6   1   2      200.18      175.37      3.59 o 
  -5   1   2       26.56       33.93      1.94 o 
  -4   1   2      533.10      484.27      3.50 o 
  -3   1   2       90.92       85.69      2.55 o 
  -2   1   2     7003.30     6521.97    319.73 o 
  -1   1   2     4031.13     3841.62     76.41 o 
   0   1   2     2515.07     2251.59     13.15 o 
   1   1   2      464.91      436.82      7.66 o 
   2   1   2        2.92        6.50      0.82 o 
   3   1   2      530.50      489.45      7.09 o 
   4   1   2      704.45      651.63      7.23 o 
   5   1   2     1150.95     1295.60     16.81 o 
   6   1   2     1767.11     1912.26     20.28 o 
   7   1   2       40.41       39.14      2.58 o 
   8   1   2       55.24       65.00      3.67 o 
   9   1   2       81.51       79.32      2.74 o 
  10   1   2       71.56       61.65      3.53 o 
  11   1   2        8.25        8.80      2.50 o 
  12   1   2       55.80       41.83      3.02 o 
  13   1   2        3.01        0.64      1.36 o 
 -15   2   2       90.00      101.93      6.36 o 
 -14   2   2       92.95       97.57      5.40 o 
 -13   2   2       83.29       90.87      5.02 o 
 -12   2   2      737.98      762.79     16.33 o 
 -11   2   2        3.52        4.27      1.47 o 
 -10   2   2       50.08       46.87      2.89 o 
  -9   2   2     1250.95     1334.24     21.60 o 
  -8   2   2      503.14      518.84      6.63 o 
  -7   2   2      226.05      212.34      5.44 o 
  -6   2   2     1736.70     1701.09     12.18 o 
  -5   2   2      531.37      462.95      5.04 o 
  -4   2   2       17.48       20.55      0.85 o 
  -3   2   2     4057.61     3874.02     20.58 o 
  -2   2   2     3983.86     3828.83     19.26 o 
  -1   2   2      154.78      157.64      4.00 o 
   1   2   2     1329.49     1219.09     21.87 o 
   2   2   2     1260.17     1160.85     10.06 o 
   3   2   2        4.38        1.33      0.48 o 
   4   2   2      184.69      191.33      6.34 o 
   5   2   2     3331.94     3362.58     58.72 o 
   6   2   2        0.74        0.71      1.27 o 
   7   2   2     1522.86     1607.32     28.33 o 
   8   2   2     1077.25     1153.63     25.48 o 
   9   2   2      105.03      100.33      3.85 o 
  10   2   2      930.02      946.27     33.58 o 
  11   2   2       26.18       22.15      4.47 o 
  12   2   2       57.16       52.44      3.75 o 
  13   2   2      639.74      690.69     17.25 o 
 -14   3   2       48.75       38.69      2.96 o 
 -13   3   2        0.19        1.20      1.17 o 
 -12   3   2      318.84      331.71      7.12 o 
 -11   3   2      161.38      152.16      4.53 o 
 -10   3   2       45.42       49.89      2.67 o 
  -9   3   2      202.07      207.52      4.20 o 
  -8   3   2       30.03       25.35      3.68 o 
  -7   3   2      281.76      241.97      3.49 o 
  -6   3   2      210.43      224.85      5.57 o 
  -5   3   2      871.98      935.76     14.04 o 
  -4   3   2       13.43       12.87      2.03 o 
  -3   3   2      457.25      477.58      5.98 o 
  -2   3   2     1435.55     1413.14     24.74 o 
  -1   3   2     1260.10     1310.29      9.13 o 
   0   3   2       61.29       70.04      2.70 o 
   1   3   2      166.57      220.16      5.04 o 
   2   3   2      139.61      131.70      5.91 o 
   3   3   2      258.17      247.28     13.35 o 
   4   3   2     1296.53     1237.81     13.92 o 
   5   3   2      219.84      223.83      8.94 o 
   6   3   2      185.63      178.69      6.77 o 
   7   3   2      122.68      143.24      5.54 o 
   8   3   2      270.07      260.63      5.47 o 
   9   3   2        0.12        1.39      0.84 o 
  10   3   2        6.84        9.61      2.25 o 
  11   3   2        0.02        2.43      1.71 o 
  12   3   2        3.49        3.73      1.61 o 
  13   3   2       15.39       12.63      3.13 o 
 -14   4   2        0.07        0.98      1.73 o 
 -13   4   2       36.38       37.09      7.75 o 
 -12   4   2       19.39       15.85      3.23 o 
 -11   4   2       78.65       79.14      4.36 o 
 -10   4   2      108.25      102.43      3.59 o 
  -9   4   2       26.39       27.75      5.39 o 
  -8   4   2      577.92      559.79      8.56 o 
  -7   4   2       54.06       54.22      1.63 o 
  -6   4   2      189.43      171.08      3.52 o 
  -5   4   2      585.83      600.20      6.60 o 
  -4   4   2      238.87      273.87      5.66 o 
  -3   4   2      324.72      330.28      4.90 o 
  -2   4   2     3986.52     4013.42     46.82 o 
  -1   4   2        2.65        2.82      1.67 o 
   0   4   2      351.29      365.90     10.02 o 
   1   4   2     1363.71     1273.31     13.31 o 
   2   4   2      249.52      284.70     13.36 o 
   3   4   2      939.85      945.71      8.89 o 
   4   4   2      167.40      158.61      4.47 o 
   5   4   2     1001.72      998.01     24.86 o 
   6   4   2      321.29      337.74      5.95 o 
   7   4   2      347.38      344.53      5.38 o 
   8   4   2      129.26      124.11      4.65 o 
   9   4   2       31.02       26.29      4.32 o 
  10   4   2      448.19      507.16     25.95 o 
  11   4   2       13.92       11.72      4.40 o 
  12   4   2      205.39      229.11     20.28 o 
 -13   5   2        4.23        6.85      3.04 o 
 -12   5   2      179.63      176.68      7.66 o 
 -11   5   2      202.74      180.19      6.96 o 
 -10   5   2       51.78       54.85      3.59 o 
  -9   5   2      272.25      271.37      8.83 o 
  -8   5   2       40.67       35.77      2.64 o 
  -7   5   2       55.49       55.22      2.02 o 
  -6   5   2       42.77       42.49      2.56 o 
  -5   5   2        0.68        1.27      0.92 o 
  -4   5   2      629.50      701.28     12.96 o 
  -3   5   2      110.42      115.94      3.13 o 
  -2   5   2      265.48      226.68      3.87 o 
  -1   5   2      414.59      401.79     21.85 o 
   0   5   2        5.50        6.54      1.91 o 
   1   5   2     1059.17      962.84     32.80 o 
   2   5   2      496.54      462.59     24.71 o 
   3   5   2        6.16       15.78      3.52 o 
   4   5   2     1211.46     1172.82     44.87 o 
   5   5   2      114.25      113.24      7.49 o 
   6   5   2        3.36        4.11      1.69 o 
   7   5   2      736.39      750.18     22.17 o 
   8   5   2       46.80       40.63      5.47 o 
   9   5   2        4.62        6.30      2.42 o 
  10   5   2       97.24       98.64     17.59 o 
  11   5   2       89.06       89.91      5.70 o 
  12   5   2       17.66       16.49      5.65 o 
 -12   6   2       23.43       23.88      6.18 o 
 -11   6   2        1.24        2.85      1.98 o 
 -10   6   2        8.39        3.81      2.78 o 
  -9   6   2        0.08       -0.51      1.23 o 
  -8   6   2       21.26       18.37      4.49 o 
  -7   6   2      124.32      124.72      2.80 o 
  -6   6   2        7.24        5.38      1.75 o 
  -5   6   2        7.97        6.42      1.39 o 
  -4   6   2       53.23       61.79      2.19 o 
  -3   6   2       13.13       18.12      2.73 o 
  -2   6   2      238.28      246.35     11.85 o 
  -1   6   2      219.09      232.08      7.07 o 
   0   6   2      132.11      131.51      3.41 o 
   1   6   2      640.92      673.65     16.98 o 
   2   6   2       26.36       30.41      6.00 o 
   3   6   2       51.47       47.69      2.74 o 
   4   6   2       16.98       19.53      4.05 o 
   5   6   2      876.03      949.29     15.24 o 
   6   6   2      142.59      138.77      7.42 o 
   7   6   2       19.01       14.12      3.97 o 
   8   6   2      250.60      256.29     14.76 o 
   9   6   2       10.90        9.81      4.86 o 
  10   6   2        1.02        2.59      3.51 o 
  11   6   2        0.85        1.95      2.48 o 
 -11   7   2       80.42       73.47     13.70 o 
 -10   7   2      143.75      132.13      7.61 o 
  -9   7   2      275.38      271.09     12.33 o 
  -8   7   2      125.25      124.32     12.93 o 
  -7   7   2        6.33        7.08      3.37 o 
  -6   7   2      224.68      227.12      6.53 o 
  -5   7   2      113.03       96.31      2.92 o 
  -4   7   2      183.58      191.99      6.39 o 
  -3   7   2       28.75       29.20      6.99 o 
  -2   7   2      305.29      305.25      8.29 o 
  -1   7   2      985.19     1014.05     19.56 o 
   0   7   2        0.64        1.01      1.37 o 
   1   7   2     2566.52     2587.79     33.01 o 
   2   7   2      677.58      725.61     17.81 o 
   3   7   2      188.37      211.20      6.64 o 
   4   7   2      510.35      494.54     14.55 o 
   5   7   2      354.41      353.04     11.08 o 
   6   7   2      493.02      493.85     23.11 o 
   7   7   2      365.71      340.31      6.91 o 
   8   7   2        4.65        8.49      3.23 o 
   9   7   2      656.18      698.24     13.53 o 
  -9   8   2        0.09        2.90      2.06 o 
  -8   8   2       12.09       11.91      4.74 o 
  -7   8   2      178.07      183.40      7.43 o 
  -6   8   2      243.47      252.53      7.67 o 
  -5   8   2       35.32       33.87      4.30 o 
  -4   8   2      135.66      134.31      6.43 o 
  -3   8   2       21.04       19.47      4.97 o 
  -2   8   2       12.49       16.18      3.71 o 
  -1   8   2      626.88      637.25     17.77 o 
   0   8   2      315.53      295.95     12.10 o 
   1   8   2       16.23       15.00      3.81 o 
   2   8   2       75.43       77.37      4.56 o 
   3   8   2       18.76       13.04      4.00 o 
   4   8   2        0.06        1.71      1.02 o 
   5   8   2       11.35        9.65      2.94 o 
   6   8   2      264.14      259.68      8.55 o 
   7   8   2       38.09       32.53      9.29 o 
   8   8   2       25.29       18.62      6.82 o 
  -6   9   2      110.49      130.76     25.88 o 
  -5   9   2        2.25        1.74      3.41 o 
  -4   9   2       80.79       91.28      7.11 o 
  -3   9   2       13.10       13.71      4.15 o 
  -2   9   2      506.48      544.99     23.50 o 
  -1   9   2       85.11       78.43      5.78 o 
   0   9   2      265.86      262.72     10.19 o 
   1   9   2      351.21      394.84     11.61 o 
   2   9   2      260.61      255.53     11.05 o 
   3   9   2      402.63      429.54     13.47 o 
   4   9   2      389.26      398.03     10.59 o 
   5   9   2       10.80        7.02      2.10 o 
 -15   1   3      216.89      219.09      7.28 o 
 -14   1   3      387.78      398.51     11.31 o 
 -13   1   3        3.89        3.63      2.18 o 
 -12   1   3      508.95      518.44     10.98 o 
 -11   1   3     2239.32     2264.50     26.00 o 
 -10   1   3      126.50      128.31      4.01 o 
  -9   1   3     1121.54     1106.99     17.63 o 
  -8   1   3       75.24       81.31      1.36 o 
  -7   1   3     1214.72     1208.87     15.83 o 
  -6   1   3      573.47      552.94      7.24 o 
  -5   1   3      836.27      815.54     10.78 o 
  -4   1   3     6467.14     6297.06    178.52 o 
  -3   1   3      266.01      276.91      5.37 o 
  -1   1   3      143.85      173.07      4.41 o 
   0   1   3      176.00      179.43      4.69 o 
   2   1   3     3623.36     3508.66     81.33 o 
   3   1   3      383.18      373.95      8.38 o 
   4   1   3     3982.09     3954.33     39.45 o 
   5   1   3      733.25      822.79     11.20 o 
   6   1   3       31.32       18.42      4.59 o 
   7   1   3      664.69      704.27     18.07 o 
   8   1   3       43.89       29.90      3.20 o 
   9   1   3      186.41      214.66      7.29 o 
  10   1   3       11.03       12.38      2.31 o 
  11   1   3       43.94       59.61      4.08 o 
  12   1   3      119.50      150.62      5.07 o 
  13   1   3       11.66        9.54      2.66 o 
 -15   2   3       21.77       16.82      4.87 o 
 -14   2   3       35.34       31.91      6.48 o 
 -13   2   3       37.93       35.19      5.76 o 
 -12   2   3       78.04       74.26      3.39 o 
 -11   2   3      786.49      800.74     10.98 o 
 -10   2   3      146.67      143.25      5.17 o 
  -9   2   3       48.70       42.86      3.74 o 
  -8   2   3      134.61      118.01      4.34 o 
  -7   2   3      239.92      259.36      3.80 o 
  -6   2   3       35.67       40.40      2.19 o 
  -5   2   3      470.12      492.65      6.53 o 
  -4   2   3      815.59      866.98     15.44 o 
  -3   2   3     1307.28     1394.89     17.85 o 
  -2   2   3     1181.75     1111.04     13.67 o 
  -1   2   3     4390.78     4167.43     39.11 o 
   0   2   3     2268.63     2066.38     12.83 o 
   1   2   3       40.38       39.92      1.21 o 
   2   2   3     1691.22     1663.52     13.67 o 
   3   2   3        0.86        2.85      0.67 o 
   4   2   3       88.44      105.64      3.71 o 
   5   2   3      132.15      121.26      4.17 o 
   6   2   3      141.34      163.78      4.40 o 
   7   2   3       17.05       21.75      3.33 o 
   8   2   3      219.14      220.88     11.19 o 
   9   2   3       30.11       33.38      2.92 o 
  10   2   3      281.90      236.16      8.84 o 
  11   2   3      132.07      116.45      4.96 o 
  12   2   3        8.41        5.44      1.88 o 
  13   2   3       49.23       37.92      9.96 o 
 -14   3   3      130.31      119.94      7.72 o 
 -13   3   3       35.81       35.87      4.10 o 
 -12   3   3      589.59      601.03     10.48 o 
 -11   3   3       28.91       25.19      3.65 o 
 -10   3   3      287.23      283.21      9.16 o 
  -9   3   3        1.98        1.33      1.17 o 
  -8   3   3        3.30        3.83      1.32 o 
  -7   3   3      698.16      686.86      6.80 o 
  -6   3   3      549.78      584.22      5.72 o 
  -5   3   3     1273.41     1302.48     14.81 o 
  -4   3   3     1191.16     1117.84     10.04 o 
  -3   3   3      508.29      509.80      4.28 o 
  -2   3   3       27.49       37.57      1.53 o 
  -1   3   3     2625.42     2565.45     17.64 o 
   0   3   3     2049.55     2051.02     27.94 o 
   1   3   3      946.09      857.31      7.38 o 
   2   3   3     1459.17     1545.92     83.42 o 
   3   3   3       64.28       52.63      6.08 o 
   4   3   3        1.85        0.90      1.27 o 
   5   3   3       94.08      100.76      2.01 o 
   6   3   3        1.67        5.68      1.48 o 
   7   3   3       13.64       10.60      1.80 o 
   8   3   3        2.98        2.46      1.11 o 
   9   3   3      581.43      599.24     18.51 o 
  10   3   3      215.45      221.97      7.51 o 
  11   3   3        7.60        5.91      1.93 o 
  12   3   3       83.13       85.44      8.35 o 
 -14   4   3        6.52        3.79      2.41 o 
 -13   4   3       48.85       54.95      6.64 o 
 -12   4   3      160.25      142.71      5.32 o 
 -11   4   3      224.78      215.07      6.21 o 
 -10   4   3      108.65      103.77      3.25 o 
  -9   4   3      430.73      433.52      6.78 o 
  -8   4   3     1367.55     1426.10     17.96 o 
  -7   4   3        3.16        3.40      0.80 o 
  -6   4   3      620.22      618.22     10.60 o 
  -5   4   3      529.38      513.58      6.16 o 
  -4   4   3      687.05      768.31     13.00 o 
  -3   4   3     2695.26     2777.09     63.91 o 
  -2   4   3      131.72      127.43      4.49 o 
  -1   4   3     1066.66     1008.44     15.51 o 
   0   4   3     1194.41     1266.05     21.91 o 
   1   4   3     1294.94     1509.58     39.92 o 
   2   4   3      735.42      772.46     12.17 o 
   3   4   3       20.83       18.48      2.15 o 
   4   4   3     1152.84     1170.51     29.22 o 
   5   4   3      398.35      369.57     11.66 o 
   6   4   3       28.00       25.01      3.06 o 
   7   4   3     2006.09     2014.31     28.23 o 
   8   4   3        0.61        0.85      1.31 o 
   9   4   3       12.34       13.82      3.73 o 
  10   4   3      387.74      374.72      9.90 o 
  11   4   3      172.80      172.57     10.85 o 
  12   4   3       42.08       34.86      8.67 o 
 -13   5   3        0.12        3.86      1.91 o 
 -12   5   3      236.76      242.93      7.07 o 
 -11   5   3       25.50       25.59      6.87 o 
 -10   5   3        4.64        6.98      2.64 o 
  -9   5   3      149.72      147.53      6.43 o 
  -8   5   3      167.92      166.57      6.05 o 
  -7   5   3      280.25      289.48      4.94 o 
  -6   5   3        3.54        5.85      1.19 o 
  -5   5   3      127.59      119.57      3.07 o 
  -4   5   3      103.27       98.96      2.66 o 
  -3   5   3       24.13       18.27      1.08 o 
  -2   5   3     2063.62     2038.42     46.03 o 
  -1   5   3        9.59        8.42      2.21 o 
   0   5   3     1522.11     1594.42     20.44 o 
   1   5   3     1751.44     1750.52     43.76 o 
   2   5   3       46.70       65.23      3.57 o 
   3   5   3        1.57        5.17      1.37 o 
   4   5   3       26.34       26.71      3.46 o 
   5   5   3       17.78       19.43      4.24 o 
   6   5   3      128.81      132.35      7.25 o 
   7   5   3      619.43      659.86     22.98 o 
   8   5   3       58.35       56.94      3.88 o 
   9   5   3        0.05        1.20      2.07 o 
  10   5   3      226.94      230.43      9.46 o 
  11   5   3        2.37        3.95      2.81 o 
 -12   6   3      118.33      114.15      6.33 o 
 -11   6   3      292.79      283.53     10.28 o 
 -10   6   3       19.54       19.75      4.29 o 
  -9   6   3      953.81      978.80     17.50 o 
  -8   6   3      216.12      222.78      7.77 o 
  -7   6   3        0.73        0.51      1.37 o 
  -6   6   3     1260.28     1284.25     17.04 o 
  -5   6   3      624.11      616.53      9.53 o 
  -4   6   3       74.64       79.31      3.56 o 
  -3   6   3      371.81      392.61      7.64 o 
  -2   6   3       47.01       49.98      1.55 o 
  -1   6   3       18.24       23.86      3.07 o 
   0   6   3       11.68       12.60      3.26 o 
   1   6   3        0.73        1.76      1.03 o 
   2   6   3      343.69      382.57     15.58 o 
   3   6   3        7.31        5.92      2.09 o 
   4   6   3      448.96      461.66     24.86 o 
   5   6   3      463.04      473.36     24.29 o 
   6   6   3        3.65        2.75      2.26 o 
   7   6   3        3.55        3.61      2.21 o 
   8   6   3     1655.74     1731.93     16.12 o 
   9   6   3       95.45       96.16     15.29 o 
  10   6   3       30.77       38.88     11.96 o 
 -11   7   3        1.12        3.00      2.21 o 
 -10   7   3       76.89       65.48     10.64 o 
  -9   7   3      122.73      114.19      5.85 o 
  -8   7   3       58.34       47.33      3.51 o 
  -7   7   3        0.03        2.80      2.15 o 
  -6   7   3        6.14        4.52      1.49 o 
  -5   7   3       80.57       71.31      3.21 o 
  -4   7   3        1.15        2.00      1.66 o 
  -3   7   3      315.65      331.99     11.71 o 
  -2   7   3       28.17       39.71      9.02 o 
  -1   7   3       23.91       19.72      3.42 o 
   0   7   3      587.00      586.00     10.50 o 
   1   7   3      222.72      230.06      6.87 o 
   2   7   3        0.04        0.30      1.69 o 
   3   7   3       10.32       12.13      3.56 o 
   4   7   3       54.16       42.89      9.44 o 
   5   7   3      136.51      139.30      4.89 o 
   6   7   3      531.19      552.01     24.31 o 
   7   7   3        0.39        2.07      1.58 o 
   8   7   3        2.23        5.75      3.81 o 
   9   7   3        2.93        5.00      3.56 o 
  -9   8   3       15.19       17.27      4.02 o 
  -8   8   3      880.34      859.61     28.70 o 
  -7   8   3       92.80       84.30      6.22 o 
  -6   8   3      344.33      345.49      6.26 o 
  -5   8   3      446.40      463.44     14.23 o 
  -4   8   3       44.45       45.49      9.64 o 
  -3   8   3      477.81      486.02     15.00 o 
  -2   8   3       42.64       48.11     10.06 o 
  -1   8   3       62.65       56.35      7.82 o 
   0   8   3        4.70        7.12      3.55 o 
   1   8   3        7.12        4.23      2.45 o 
   2   8   3      187.21      170.84     12.65 o 
   3   8   3      117.96      115.04      5.44 o 
   4   8   3       92.80       99.17      5.50 o 
   5   8   3      413.45      422.96     11.21 o 
   6   8   3      297.22      297.07      8.71 o 
   7   8   3      316.78      314.11     11.22 o 
  -6   9   3       20.17       15.23      6.64 o 
  -5   9   3        4.96        3.67      2.82 o 
  -4   9   3       46.78       34.58      8.63 o 
  -3   9   3       28.91       26.52      5.32 o 
  -2   9   3        4.17        3.95      2.10 o 
  -1   9   3      312.22      298.69     13.72 o 
   0   9   3        1.67        2.14      2.76 o 
   1   9   3        1.19        2.15      3.02 o 
   2   9   3       65.68       58.41      5.88 o 
   3   9   3        5.88        5.07      2.35 o 
   4   9   3       37.24       43.54      8.22 o 
 -15   0   4        0.02        1.16      2.69 o 
 -14   0   4      318.27      318.50     17.84 o 
 -13   0   4       20.07       22.84      5.40 o 
 -11   0   4       70.07       63.94      3.31 o 
 -10   0   4       13.09       11.02      2.94 o 
  -9   0   4     1230.90     1177.27     27.53 o 
  -8   0   4      245.17      248.84      3.88 o 
  -7   0   4      195.91      195.14      6.32 o 
  -6   0   4      220.47      301.06     10.69 o 
  -5   0   4     1317.38     1326.21     11.89 o 
  -4   0   4        6.65        6.21      2.19 o 
  -3   0   4      238.39      202.64     13.92 o 
  -2   0   4      309.13      302.09     12.30 o 
  -1   0   4       24.63       26.70      1.68 o 
   0   0   4     1021.46      954.53      9.04 o 
   1   0   4       24.81       24.23      1.74 o 
   2   0   4      284.81      269.73      5.59 o 
   3   0   4      169.06      154.07     11.52 o 
   4   0   4        8.00       22.95      6.36 o 
   5   0   4      973.59      959.94     17.61 o 
   6   0   4      205.86      167.00      7.73 o 
   7   0   4       43.33       39.41     10.23 o 
   8   0   4      828.16      833.64     20.88 o 
   9   0   4        0.57       -0.83      2.89 o 
  10   0   4      672.76      709.95     24.83 o 
  11   0   4      304.65      317.98      8.78 o 
  12   0   4        2.54        6.38      2.71 o 
 -15   1   4       79.66       79.24      7.31 o 
 -14   1   4       42.38       31.02      6.36 o 
 -13   1   4      528.09      560.35     12.57 o 
 -12   1   4      548.75      546.05     12.51 o 
 -11   1   4        8.88        6.44      2.00 o 
 -10   1   4        0.12        1.14      1.23 o 
  -9   1   4        6.20        7.49      2.08 o 
  -8   1   4      260.84      269.08      4.72 o 
  -7   1   4        3.85        3.99      0.63 o 
  -6   1   4      170.74      207.49      4.34 o 
  -5   1   4     3703.58     3701.79     43.58 o 
  -4   1   4      337.99      331.45      5.60 o 
  -3   1   4       15.11       17.45      1.41 o 
  -2   1   4      369.04      383.98      4.32 o 
  -1   1   4      162.34      157.73      4.11 o 
   0   1   4      120.99      141.72      4.05 o 
   1   1   4      916.37      954.05     12.92 o 
   2   1   4      570.84      596.49      5.90 o 
   3   1   4      166.15      192.50      8.04 o 
   4   1   4        0.01        0.00      1.59 o 
   5   1   4        2.22        6.88      2.29 o 
   6   1   4        0.70        0.96      1.91 o 
   7   1   4        0.23       -0.17      1.60 o 
   8   1   4       19.51       17.51      3.90 o 
   9   1   4      111.56       85.87      6.93 o 
  10   1   4       41.82       22.51      4.92 o 
  11   1   4      118.17      116.52      4.21 o 
  12   1   4        5.02        4.51      3.89 o 
 -15   2   4        6.80        5.77      2.13 o 
 -14   2   4      406.76      417.90     10.97 o 
 -13   2   4        8.50        5.10      1.94 o 
 -12   2   4      204.20      179.83      5.93 o 
 -11   2   4     2533.77     2631.85     29.78 o 
 -10   2   4       10.05        7.62      1.63 o 
  -9   2   4      675.56      722.66     12.54 o 
  -8   2   4      588.75      603.84     10.47 o 
  -7   2   4      127.68      146.91      3.48 o 
  -6   2   4      280.87      246.65      7.42 o 
  -5   2   4       25.95       41.23      1.69 o 
  -4   2   4       12.56       11.09      1.25 o 
  -3   2   4     1560.76     1435.17      8.67 o 
  -2   2   4      349.23      403.62      7.93 o 
  -1   2   4      442.25      454.81      8.42 o 
   0   2   4      537.54      604.70     15.52 o 
   1   2   4      476.71      448.69      4.76 o 
   3   2   4      419.97      412.72     15.42 o 
   4   2   4     1445.08     1542.93     64.04 o 
   5   2   4     1145.52     1114.68     14.33 o 
   6   2   4      179.72      187.16      8.99 o 
   7   2   4        9.52       13.63      3.01 o 
   8   2   4      462.72      490.12      8.83 o 
   9   2   4        0.35        2.82      1.42 o 
  10   2   4      128.18      120.52      5.73 o 
  11   2   4      203.34      171.16      8.49 o 
  12   2   4       51.33       44.96      7.36 o 
 -14   3   4       62.73       52.66     10.14 o 
 -13   3   4        5.72        6.12      2.08 o 
 -12   3   4       24.30       23.12      3.50 o 
 -11   3   4      244.01      237.36      6.90 o 
 -10   3   4        0.39        2.41      1.32 o 
  -9   3   4        0.67        1.41      1.12 o 
  -8   3   4        4.13        6.59      1.85 o 
  -7   3   4      389.31      382.57      6.34 o 
  -6   3   4       91.13      110.16      5.00 o 
  -5   3   4      675.65      658.90      8.51 o 
  -4   3   4      857.27      819.82      8.91 o 
  -3   3   4        7.44        7.76      1.32 o 
  -2   3   4      204.65      269.33      6.25 o 
  -1   3   4     2826.49     2715.73     53.02 o 
   0   3   4     1649.82     1685.52     13.65 o 
   1   3   4      366.35      367.82      9.72 o 
   2   3   4      138.67      122.13      8.56 o 
   3   3   4      255.65      299.75      6.35 o 
   4   3   4      776.58      842.47     15.65 o 
   5   3   4      790.68      865.00     24.24 o 
   6   3   4      654.45      642.34     10.67 o 
   7   3   4      228.59      214.26     10.69 o 
   8   3   4        1.01        4.64      2.13 o 
   9   3   4      161.71      153.45      7.13 o 
  10   3   4        0.99        1.80      1.42 o 
  11   3   4       37.33       35.33      5.72 o 
  12   3   4      235.02      259.77     14.68 o 
 -14   4   4       98.25       91.36      5.04 o 
 -13   4   4      140.95      141.32      5.01 o 
 -12   4   4       88.68       82.47      5.15 o 
 -11   4   4      844.39      895.87     15.23 o 
 -10   4   4      199.62      210.18      6.20 o 
  -9   4   4       45.66       49.81      6.50 o 
  -8   4   4      801.32      765.30     11.59 o 
  -7   4   4       14.23       15.33      1.44 o 
  -6   4   4       34.74       28.40      3.09 o 
  -5   4   4      989.32     1009.52     18.60 o 
  -4   4   4     1240.93     1198.65     31.78 o 
  -3   4   4       76.43       89.83      3.04 o 
  -2   4   4      566.82      618.27      7.20 o 
  -1   4   4        1.44        5.99      1.30 o 
   0   4   4       29.83       34.48      1.65 o 
   1   4   4      426.37      442.60      7.29 o 
   2   4   4      709.94      701.55     19.25 o 
   3   4   4      266.15      254.47      9.39 o 
   4   4   4      191.06      175.80      6.39 o 
   5   4   4     2303.35     2270.72     37.61 o 
   6   4   4     1436.53     1448.65     40.48 o 
   7   4   4      566.33      541.60     24.73 o 
   8   4   4       41.42       37.06      3.48 o 
   9   4   4       82.52       68.84      4.49 o 
  10   4   4      264.68      269.21      8.21 o 
  11   4   4        4.93        4.60      2.23 o 
 -13   5   4       59.30       79.24      8.74 o 
 -12   5   4      183.91      180.44      8.22 o 
 -11   5   4       62.17       55.60      4.17 o 
 -10   5   4       87.66       93.19      5.05 o 
  -9   5   4      447.58      460.40     10.34 o 
  -8   5   4       27.50       30.99      5.30 o 
  -7   5   4      454.01      484.83      7.91 o 
  -6   5   4      120.80      119.96      3.15 o 
  -5   5   4      297.75      284.79      5.40 o 
  -4   5   4      577.76      567.31     11.54 o 
  -3   5   4       75.84       90.87      2.80 o 
  -2   5   4      958.48      961.54     17.69 o 
  -1   5   4      760.94      783.03     18.89 o 
   0   5   4        3.92        2.98      1.16 o 
   1   5   4      699.04      723.14     15.24 o 
   2   5   4     1029.47     1149.18     20.87 o 
   3   5   4      218.76      219.91      6.32 o 
   4   5   4      754.90      784.17     15.35 o 
   5   5   4       86.64       72.39      4.68 o 
   6   5   4      253.46      251.75      8.89 o 
   7   5   4      348.32      360.14     12.48 o 
   8   5   4       52.58       56.24      5.34 o 
   9   5   4      338.29      377.64     18.39 o 
  10   5   4       15.10       17.65      5.61 o 
 -12   6   4        3.98        5.51      3.37 o 
 -11   6   4       65.20       67.45      3.61 o 
 -10   6   4      202.94      196.29      5.73 o 
  -9   6   4       25.37       23.63      4.92 o 
  -8   6   4       76.22       81.77      3.60 o 
  -7   6   4       35.97       28.00      5.12 o 
  -6   6   4      451.79      469.86      7.20 o 
  -5   6   4        0.47        1.61      1.10 o 
  -4   6   4        7.07        4.55      1.68 o 
  -3   6   4      456.96      457.35      7.73 o 
  -2   6   4      212.36      214.28      4.12 o 
  -1   6   4      395.69      417.29      8.39 o 
   0   6   4       84.43       78.54      5.01 o 
   1   6   4       49.71       37.97      7.91 o 
   2   6   4       50.80       49.66      6.19 o 
   3   6   4      169.03      141.32     11.57 o 
   4   6   4        9.68        9.50      2.43 o 
   5   6   4     1308.26     1288.03     34.62 o 
   6   6   4      312.33      303.08     17.43 o 
   7   6   4       21.27       17.50      6.25 o 
   8   6   4      254.14      250.00     21.27 o 
   9   6   4      121.15      106.22     16.90 o 
 -11   7   4        0.02        0.18      3.01 o 
 -10   7   4      462.61      500.49     16.01 o 
  -9   7   4      257.50      255.96      8.37 o 
  -8   7   4      104.63      106.35      5.60 o 
  -7   7   4      557.78      575.02     13.03 o 
  -6   7   4      111.09      110.34      6.51 o 
  -5   7   4      320.73      320.57     10.43 o 
  -4   7   4      706.84      697.74     15.46 o 
  -3   7   4       25.94       26.24      4.22 o 
  -2   7   4     2781.98     2748.06     59.67 o 
  -1   7   4      119.57      100.93      5.67 o 
   0   7   4       37.50       39.83      7.72 o 
   1   7   4     1413.48     1414.37     61.68 o 
   2   7   4      173.89      164.95      9.97 o 
   3   7   4       93.55       77.31      6.97 o 
   4   7   4      344.53      341.08     24.09 o 
   5   7   4      315.97      323.21     20.13 o 
   6   7   4        2.75        0.80      1.53 o 
   7   7   4       40.22       41.86      4.22 o 
   8   7   4      183.78      189.97      8.18 o 
  -9   8   4        2.58        4.77      2.49 o 
  -8   8   4        8.78        5.16      1.81 o 
  -7   8   4        2.67        1.70      1.83 o 
  -6   8   4        1.58        2.57      2.03 o 
  -5   8   4       16.40       14.78      3.04 o 
  -4   8   4       12.04       12.66      2.70 o 
  -3   8   4      137.08      119.99      5.78 o 
  -2   8   4       14.33       10.24      2.89 o 
  -1   8   4        0.18        1.37      2.28 o 
   0   8   4      139.62      155.02     10.35 o 
   1   8   4      267.56      262.25      9.58 o 
   2   8   4       30.65       35.93      4.22 o 
   3   8   4      101.02       95.79      7.27 o 
   4   8   4       27.27       23.25      5.47 o 
   5   8   4       10.42       10.46      3.13 o 
   6   8   4       14.15       14.07      4.21 o 
  -6   9   4       10.81        8.47      4.38 o 
  -5   9   4       99.97       99.27      4.35 o 
  -4   9   4      404.61      407.80      7.48 o 
  -3   9   4       33.32       29.59      5.62 o 
  -2   9   4       58.52       59.80     11.95 o 
  -1   9   4     1498.22     1514.66     20.57 o 
   0   9   4      158.64      176.27     13.24 o 
   1   9   4      336.61      332.89     13.75 o 
   2   9   4      143.69      126.21      8.09 o 
   3   9   4       54.61       64.45      9.14 o 
 -15   1   5      175.61      191.00      6.08 o 
 -14   1   5      317.21      321.02      9.17 o 
 -13   1   5       84.32       85.50      4.96 o 
 -12   1   5      246.75      256.15      8.34 o 
 -11   1   5       38.53       42.25      3.01 o 
 -10   1   5      395.40      385.52      5.89 o 
  -9   1   5      394.69      381.13      7.11 o 
  -8   1   5      754.08      778.33     16.46 o 
  -7   1   5     6510.75     6503.33     62.57 o 
  -6   1   5     1298.48     1323.45     19.32 o 
  -5   1   5     3702.08     3696.36     49.42 o 
  -4   1   5     4780.46     4483.52     82.80 o 
  -3   1   5      340.33      362.35      5.20 o 
  -2   1   5     3629.60     3391.12     17.95 o 
  -1   1   5     1857.19     1738.68     10.17 o 
   0   1   5        6.02       11.84      2.01 o 
   1   1   5     1405.62     1324.61     19.36 o 
   2   1   5       39.29       36.31      1.77 o 
   3   1   5      501.51      512.21      7.81 o 
   4   1   5      820.03      844.05     11.53 o 
   5   1   5     1679.25     1768.13     52.54 o 
   6   1   5     1323.29     1353.72     28.12 o 
   7   1   5      172.73      154.07      7.70 o 
   8   1   5      446.28      529.36     15.70 o 
   9   1   5      586.90      623.72     21.86 o 
  10   1   5        4.15        3.30      1.56 o 
  11   1   5       77.73       72.82     11.03 o 
  12   1   5       24.21       21.97      4.56 o 
 -15   2   5       14.83       12.93      2.92 o 
 -14   2   5       12.02        9.00      2.41 o 
 -13   2   5       35.78       37.18      6.04 o 
 -12   2   5       48.41       46.49      2.59 o 
 -11   2   5      179.74      180.24      5.18 o 
 -10   2   5       14.59       13.40      2.62 o 
  -9   2   5      227.63      218.94      4.15 o 
  -8   2   5      229.96      201.43      5.59 o 
  -7   2   5       31.62       26.99      2.23 o 
  -6   2   5       79.54      114.58      3.51 o 
  -5   2   5      400.89      411.39      4.80 o 
  -4   2   5      186.47      216.77      6.49 o 
  -3   2   5      335.25      384.11      4.95 o 
  -2   2   5      515.33      534.28      4.67 o 
  -1   2   5      655.64      697.73     12.81 o 
   0   2   5      704.61      752.93     14.79 o 
   1   2   5     1336.17     1401.37     28.78 o 
   2   2   5      514.40      514.45      6.07 o 
   3   2   5        8.16        6.42      2.18 o 
   4   2   5      314.38      337.67     10.36 o 
   5   2   5       70.81       69.19      9.62 o 
   6   2   5        3.21        5.00      2.40 o 
   8   2   5       84.00       72.42      3.41 o 
   9   2   5        7.27        7.19      2.38 o 
  10   2   5       29.71       28.04      7.25 o 
  11   2   5       34.50       23.71      6.58 o 
 -14   3   5        1.18        3.09      1.94 o 
 -13   3   5       76.06       64.72      5.65 o 
 -12   3   5       32.56       37.11      5.57 o 
 -11   3   5        0.10       -0.05      1.52 o 
 -10   3   5       29.62       32.19      6.21 o 
  -9   3   5      150.43      160.24      4.07 o 
  -8   3   5      240.05      231.88      6.57 o 
  -7   3   5      769.71      758.30     12.84 o 
  -6   3   5      286.05      290.04      5.87 o 
  -5   3   5        0.55        2.91      1.10 o 
  -4   3   5     2325.80     2293.27     35.67 o 
  -3   3   5        0.00        0.32      1.01 o 
  -2   3   5     2617.51     2482.03     45.12 o 
  -1   3   5     3182.11     3155.61     36.81 o 
   0   3   5      319.96      346.75      4.43 o 
   1   3   5     1736.96     1663.54     16.49 o 
   2   3   5     1307.52     1331.04     18.43 o 
   3   3   5      596.55      610.02     20.85 o 
   4   3   5        1.32        2.55      1.82 o 
   5   3   5        2.78        1.65      1.70 o 
   6   3   5     1496.73     1564.50     27.38 o 
   7   3   5       48.02       49.11      9.34 o 
   8   3   5      352.53      352.89     24.79 o 
   9   3   5      179.82      194.50     13.25 o 
  10   3   5       36.89       34.32     11.81 o 
  11   3   5      119.48      108.58      6.49 o 
 -14   4   5      376.48      390.95     10.62 o 
 -13   4   5       66.47       67.43      4.49 o 
 -12   4   5      157.55      161.89      6.21 o 
 -11   4   5      501.26      520.34     15.91 o 
 -10   4   5       24.37       19.92      3.56 o 
  -9   4   5      172.82      162.90      4.38 o 
  -8   4   5       48.28       50.36      2.88 o 
  -7   4   5        0.25        0.79      0.83 o 
  -6   4   5       13.72       14.32      2.22 o 
  -5   4   5      112.09       90.27      2.51 o 
  -4   4   5     1670.94     1685.41     15.25 o 
  -3   4   5      169.19      189.94      4.45 o 
  -2   4   5       49.68       61.69      2.37 o 
  -1   4   5     1505.79     1481.09     29.98 o 
   0   4   5       64.91       37.35      2.08 o 
   1   4   5      224.48      214.77      5.15 o 
   2   4   5      946.99      960.25     24.91 o 
   3   4   5       30.53       38.89      4.13 o 
   4   4   5        0.05        1.44      1.57 o 
   5   4   5        1.26        1.56      2.47 o 
   6   4   5       11.68       10.62      3.85 o 
   7   4   5      137.07      113.65      7.33 o 
   8   4   5      124.24      117.59      6.87 o 
   9   4   5       11.93        8.86      3.19 o 
  10   4   5        1.78        1.36      1.92 o 
 -13   5   5       26.72       29.56      4.61 o 
 -12   5   5       15.55       15.05      4.58 o 
 -11   5   5       57.25       53.64      5.32 o 
 -10   5   5      282.70      271.73      8.54 o 
  -9   5   5      178.31      156.45      5.67 o 
  -8   5   5        5.24        7.97      1.78 o 
  -7   5   5       16.22       18.27      2.67 o 
  -6   5   5      608.29      629.24      8.40 o 
  -5   5   5        4.94        4.55      1.50 o 
  -4   5   5       16.25       11.53      2.46 o 
  -3   5   5      142.98      147.45      4.88 o 
  -2   5   5        0.23        1.58      1.20 o 
  -1   5   5      434.24      409.58      8.42 o 
   0   5   5       13.36       12.27      2.39 o 
   1   5   5      798.48      817.26     16.23 o 
   2   5   5        8.97        8.90      3.27 o 
   3   5   5       77.78       81.55      6.45 o 
   4   5   5      122.69      115.90      4.60 o 
   5   5   5      110.46      108.89      5.92 o 
   6   5   5      157.31      142.38      9.40 o 
   7   5   5       88.93       85.48      6.21 o 
   8   5   5       57.44       42.02      5.00 o 
   9   5   5      116.24      118.71      7.21 o 
  10   5   5       88.39       94.77     14.85 o 
 -12   6   5       39.88       27.00      6.32 o 
 -11   6   5       17.88       20.77      4.23 o 
 -10   6   5      361.52      350.02     10.34 o 
  -9   6   5        0.64        1.14      1.85 o 
  -8   6   5      159.61      155.35      5.76 o 
  -7   6   5       10.87       14.07      3.55 o 
  -6   6   5      207.53      221.10      6.19 o 
  -5   6   5      194.64      173.13      4.61 o 
  -4   6   5      280.78      264.62      6.00 o 
  -3   6   5     1574.48     1721.52     24.76 o 
  -2   6   5        3.38        2.15      1.55 o 
  -1   6   5      507.07      531.38      8.99 o 
   0   6   5      450.08      467.90     10.38 o 
   1   6   5       30.67       35.27      6.66 o 
   2   6   5      519.43      525.89     13.84 o 
   3   6   5      619.31      648.24     20.84 o 
   4   6   5       56.38       63.13      9.40 o 
   5   6   5     1017.68      990.29     36.68 o 
   6   6   5       35.67       35.03      5.25 o 
   7   6   5       62.27       73.23      6.06 o 
   8   6   5       39.55       37.74      4.99 o 
   9   6   5        0.04        0.97      2.36 o 
 -11   7   5      113.65      110.00      6.50 o 
 -10   7   5       98.35       81.52      5.35 o 
  -9   7   5        1.70        0.62      1.63 o 
  -8   7   5       32.15       26.46      6.60 o 
  -7   7   5        1.63        2.75      1.55 o 
  -6   7   5       61.55       66.30      3.88 o 
  -5   7   5      338.28      333.28      8.07 o 
  -4   7   5        4.51        4.34      1.64 o 
  -3   7   5      367.08      355.93      9.83 o 
  -2   7   5      157.14      175.35      6.74 o 
  -1   7   5       15.76       11.58      4.47 o 
   0   7   5       13.55       19.68      3.84 o 
   1   7   5       18.01       22.50      5.41 o 
   2   7   5        1.72        3.57      2.26 o 
   3   7   5        0.09        2.10      2.43 o 
   4   7   5       98.82      100.55      5.92 o 
   5   7   5       59.04       51.02     10.56 o 
   6   7   5      110.19      109.83     10.38 o 
   7   7   5       76.07       72.85      5.50 o 
  -9   8   5       24.55       23.18      7.03 o 
  -8   8   5      296.31      324.96     11.04 o 
  -7   8   5       15.08       12.56      4.13 o 
  -6   8   5      236.85      233.68      7.40 o 
  -5   8   5      319.53      317.03      6.68 o 
  -4   8   5      239.48      236.87     11.32 o 
  -3   8   5       23.29       20.41      6.04 o 
  -2   8   5      151.17      155.59     11.77 o 
  -1   8   5       99.87       98.25     10.21 o 
   0   8   5       75.48       82.72      9.26 o 
   1   8   5        1.04        2.16      2.37 o 
   2   8   5      305.50      323.25     10.19 o 
   3   8   5      382.82      395.52     11.35 o 
   4   8   5      204.86      221.23      7.96 o 
   5   8   5      556.01      574.13     11.16 o 
  -5   9   5        0.69        3.10      2.27 o 
  -4   9   5       34.02       30.06      6.83 o 
  -3   9   5        4.51        4.14      1.96 o 
  -2   9   5        2.50        1.06      1.85 o 
  -1   9   5       32.32       23.85      7.98 o 
   0   9   5       27.32       22.76      5.72 o 
   1   9   5       29.45       25.19      6.82 o 
   2   9   5       36.41       29.16     10.40 o 
 -15   0   6        0.71        2.32      3.16 o 
 -14   0   6        2.87        1.89      2.74 o 
 -13   0   6      782.20      801.33     29.38 o 
 -12   0   6      138.43      149.63     12.32 o 
 -11   0   6      941.32      990.72     49.41 o 
 -10   0   6      396.46      400.22      6.90 o 
  -9   0   6      130.23      106.99      4.36 o 
  -8   0   6       47.24       81.04     13.36 o 
  -7   0   6     1173.63     1204.89     30.13 o 
  -6   0   6      227.78      184.00      7.77 o 
  -5   0   6       53.25       67.17      3.47 o 
  -4   0   6       68.30       62.14      3.14 o 
  -3   0   6      901.96      853.54     41.46 o 
  -2   0   6       12.75       10.24      3.95 o 
  -1   0   6     6401.10     6162.50     76.85 o 
   0   0   6      131.54       97.86      4.64 o 
   1   0   6      202.88      195.04      8.78 o 
   2   0   6     1937.48     2012.77     54.82 o 
   3   0   6     1782.61     1785.19     30.75 o 
   4   0   6        3.48        6.62      3.36 o 
   5   0   6       73.47       75.18      7.19 o 
   6   0   6       60.26       63.98      4.49 o 
   7   0   6      114.14      100.38     12.91 o 
   8   0   6       19.89       29.98      9.96 o 
   9   0   6       19.01       16.99      7.80 o 
  10   0   6      678.72      725.59     34.91 o 
  11   0   6       84.69       90.89     13.08 o 
 -15   1   6       12.77       11.77      3.13 o 
 -14   1   6       15.08       11.99      3.45 o 
 -13   1   6      329.43      320.94      9.04 o 
 -12   1   6        9.51       10.16      2.46 o 
 -11   1   6       54.42       58.70      2.34 o 
 -10   1   6        1.06        1.20      0.90 o 
  -9   1   6      185.90      208.51      3.57 o 
  -8   1   6       85.86      117.16      2.27 o 
  -7   1   6       55.57       72.92      2.75 o 
  -6   1   6       87.35      110.42      3.08 o 
  -5   1   6        2.00        1.87      0.70 o 
  -4   1   6      103.64       96.02      3.24 o 
  -3   1   6      222.47      250.38      7.16 o 
  -2   1   6      848.05      970.42      9.94 o 
  -1   1   6      358.27      415.23      5.79 o 
   0   1   6        1.57        1.08      0.85 o 
   1   1   6        8.76       13.51      2.20 o 
   2   1   6       12.69        9.02      1.78 o 
   3   1   6      245.37      227.53      5.80 o 
   4   1   6       39.93       46.26      6.71 o 
   5   1   6      661.70      695.14     13.66 o 
   6   1   6      910.64      906.23     15.92 o 
   7   1   6      104.44      101.26      9.48 o 
   8   1   6        4.72        6.20      2.73 o 
   9   1   6       63.37       52.03      5.50 o 
  10   1   6        4.48        2.19      1.72 o 
  11   1   6        2.17        4.04      2.59 o 
 -15   2   6       29.18       25.86      6.15 o 
 -14   2   6      564.86      582.83     12.51 o 
 -13   2   6       99.41       96.70      5.68 o 
 -12   2   6      187.23      194.43      6.30 o 
 -11   2   6      402.29      421.59     10.15 o 
 -10   2   6       38.41       38.12      3.35 o 
  -9   2   6        2.43        4.31      2.95 o 
  -8   2   6      192.05      179.93      6.55 o 
  -7   2   6      771.28      825.57     33.84 o 
  -6   2   6      129.23      111.24      3.26 o 
  -5   2   6        5.45        4.59      1.23 o 
  -4   2   6      491.57      500.88      5.56 o 
  -3   2   6      741.53      697.17      7.02 o 
  -2   2   6        4.49        2.26      1.41 o 
  -1   2   6      126.31       96.89      3.30 o 
   0   2   6      865.74      885.79      8.16 o 
   1   2   6      416.72      456.41      5.49 o 
   2   2   6      253.54      222.75      3.82 o 
   3   2   6      498.23      508.54     15.03 o 
   4   2   6      627.11      637.26     14.50 o 
   5   2   6      260.48      276.19     10.95 o 
   6   2   6      265.99      283.38     10.29 o 
   7   2   6       18.63       17.97      3.68 o 
   8   2   6      114.01      102.00      6.83 o 
   9   2   6       36.77       26.11      6.83 o 
  10   2   6      182.89      182.32      9.11 o 
  11   2   6      305.11      337.29     13.88 o 
 -14   3   6       16.80        7.88      3.53 o 
 -13   3   6        3.53        1.65      1.58 o 
 -12   3   6      463.09      469.85     13.93 o 
 -11   3   6      177.19      184.95      6.20 o 
 -10   3   6      512.01      482.21     10.76 o 
  -9   3   6      342.84      331.85      6.74 o 
  -8   3   6       67.49       70.65      2.60 o 
  -7   3   6     1178.17     1210.19     22.10 o 
  -6   3   6      151.40      152.74      4.23 o 
  -5   3   6      460.05      484.57      8.04 o 
  -4   3   6     2174.81     2227.66     27.23 o 
  -3   3   6       18.84       15.42      2.31 o 
  -2   3   6      358.81      384.95      5.53 o 
  -1   3   6      247.29      248.56      4.47 o 
   0   3   6       75.90       88.36      2.72 o 
   1   3   6      287.17      303.52      6.98 o 
   2   3   6       84.86       90.89      3.88 o 
   3   3   6     1388.24     1419.34     37.21 o 
   4   3   6      774.08      779.25     22.61 o 
   5   3   6      286.22      249.82     21.68 o 
   6   3   6      482.44      480.33     14.66 o 
   7   3   6      742.49      765.72     26.29 o 
   8   3   6      426.87      445.62     25.80 o 
   9   3   6       56.37       52.75      6.26 o 
  10   3   6        0.15        2.41      1.86 o 
 -14   4   6      250.52      255.14     12.49 o 
 -13   4   6      117.53      112.16      4.74 o 
 -12   4   6        5.72        3.32      2.19 o 
 -11   4   6      576.19      562.59     13.86 o 
 -10   4   6      201.45      195.26      6.41 o 
  -9   4   6      225.97      213.45      6.31 o 
  -8   4   6       19.88       14.54      3.85 o 
  -7   4   6      750.19      768.91     13.38 o 
  -6   4   6      809.00      820.11     12.79 o 
  -5   4   6      101.32       99.25      3.26 o 
  -4   4   6     1474.40     1513.25     26.93 o 
  -3   4   6      861.84      889.49     17.18 o 
  -2   4   6        0.36        0.56      1.10 o 
  -1   4   6      127.77      116.32      5.36 o 
   0   4   6       38.25       39.59      1.99 o 
   1   4   6        7.77        8.98      1.86 o 
   2   4   6      403.85      419.60     19.04 o 
   3   4   6      108.55      106.39      5.32 o 
   4   4   6      139.32      136.75      6.18 o 
   5   4   6        9.06       10.78      2.86 o 
   6   4   6      228.61      226.85     14.47 o 
   7   4   6       83.21       79.68     11.86 o 
   8   4   6        2.10        3.27      1.51 o 
   9   4   6       15.41       17.47      4.51 o 
  10   4   6      114.24      118.79      8.90 o 
 -13   5   6      109.62      109.44      5.05 o 
 -12   5   6      241.67      240.25      7.59 o 
 -11   5   6       70.83       68.91      4.85 o 
 -10   5   6      392.11      415.75     11.55 o 
  -9   5   6      391.09      365.43     13.27 o 
  -8   5   6      600.69      595.01     15.93 o 
  -7   5   6     1173.20     1217.26     17.31 o 
  -6   5   6      477.82      464.60     10.77 o 
  -5   5   6     1787.87     1785.27     34.33 o 
  -4   5   6      415.78      406.18     10.15 o 
  -3   5   6      238.94      239.21      7.12 o 
  -2   5   6      829.01      839.42     12.13 o 
  -1   5   6      153.83      146.08      4.07 o 
   0   5   6        0.12        1.06      0.81 o 
   1   5   6      372.04      409.79     15.37 o 
   2   5   6       42.18       51.25      5.15 o 
   3   5   6      234.25      230.57      8.14 o 
   4   5   6      198.03      197.03      7.78 o 
   5   5   6      190.90      184.29      7.77 o 
   6   5   6      833.48      821.17     24.08 o 
   7   5   6        0.56        1.67      2.11 o 
   8   5   6      132.42      128.90      7.98 o 
   9   5   6      562.97      572.15     15.03 o 
 -12   6   6        3.49        1.75      2.00 o 
 -11   6   6      430.53      469.49     10.79 o 
 -10   6   6      205.44      192.38      6.90 o 
  -9   6   6       48.83       48.48      3.80 o 
  -8   6   6       36.77       31.73      7.63 o 
  -7   6   6      196.04      194.63     11.37 o 
  -6   6   6      569.02      584.32     15.58 o 
  -5   6   6       10.36       17.72      2.76 o 
  -4   6   6      538.98      563.37     12.34 o 
  -3   6   6      357.06      365.96      6.32 o 
  -2   6   6      243.38      260.62      5.41 o 
  -1   6   6        0.05        1.54      1.19 o 
   0   6   6        0.47        5.20      2.23 o 
   1   6   6      175.22      170.42      8.41 o 
   2   6   6      136.20      130.95      6.53 o 
   3   6   6      107.93      106.89      5.80 o 
   4   6   6      119.81      109.18     10.59 o 
   5   6   6      100.99       94.21     12.31 o 
   6   6   6       45.76       43.92      4.76 o 
   7   6   6        0.03        0.41      2.23 o 
   8   6   6        0.58        0.36      2.35 o 
 -10   7   6      561.56      582.81      9.81 o 
  -9   7   6       13.63       15.03      3.89 o 
  -8   7   6      113.49      114.14      4.84 o 
  -7   7   6     1097.46     1039.69     14.19 o 
  -6   7   6       13.20       11.40      2.83 o 
  -5   7   6       77.97       76.39      4.17 o 
  -4   7   6      170.22      167.78      4.93 o 
  -3   7   6       18.42       17.03      3.28 o 
  -2   7   6      102.09       94.94      5.58 o 
  -1   7   6      196.32      204.09      8.87 o 
   0   7   6      385.55      393.98     15.52 o 
   1   7   6      126.49      122.82      6.57 o 
   2   7   6       38.55       41.54      8.22 o 
   3   7   6        9.36       11.79      3.21 o 
   4   7   6       57.63       58.23      4.37 o 
   5   7   6       25.32       21.06      4.54 o 
   6   7   6      190.70      199.86      9.53 o 
  -8   8   6       14.41       13.25      3.24 o 
  -7   8   6       16.73       18.73      4.96 o 
  -6   8   6       48.56       45.35      6.62 o 
  -5   8   6       69.58       60.59      5.41 o 
  -4   8   6       20.24       16.03      3.54 o 
  -3   8   6      132.28      127.91      5.95 o 
  -2   8   6       53.01       48.01     13.37 o 
  -1   8   6       11.90       11.54      3.84 o 
   0   8   6       32.77       23.51      8.60 o 
   1   8   6        6.20        4.17      2.02 o 
   2   8   6       28.39       29.52      9.29 o 
   3   8   6        0.01        2.73      2.38 o 
   4   8   6      387.14      372.76     20.69 o 
  -4   9   6      156.97      151.00      8.91 o 
  -3   9   6        8.11        7.55      2.27 o 
  -2   9   6      362.56      367.54     14.33 o 
  -1   9   6       10.01        6.68      3.77 o 
   0   9   6      184.72      198.24      9.48 o 
 -15   1   7      185.34      197.25      8.25 o 
 -14   1   7       32.69       28.31      9.00 o 
 -13   1   7      305.87      320.68      9.66 o 
 -12   1   7      251.84      247.41      9.01 o 
 -11   1   7      143.14      143.05      5.28 o 
 -10   1   7      894.81      877.41     15.77 o 
  -9   1   7      167.99      162.04      4.11 o 
  -8   1   7      277.80      291.70      4.82 o 
  -7   1   7     1097.03     1124.03     20.28 o 
  -6   1   7       23.06       23.89      1.94 o 
  -5   1   7      623.04      610.09      8.05 o 
  -4   1   7       16.28       11.29      2.06 o 
  -3   1   7       60.99       57.05      2.72 o 
  -2   1   7      871.00      856.06      8.88 o 
  -1   1   7      530.74      563.07      7.25 o 
   0   1   7      132.96      120.13      3.20 o 
   1   1   7      442.37      413.01      5.94 o 
   2   1   7       36.91       34.68      2.33 o 
   3   1   7     1203.44     1253.53     32.81 o 
   4   1   7      801.93      822.20     20.08 o 
   5   1   7      363.77      388.30      9.37 o 
   6   1   7     2841.00     2950.23     87.10 o 
   7   1   7      110.59      103.02      7.97 o 
   8   1   7       65.27       69.04      9.82 o 
   9   1   7       70.76       59.77      7.31 o 
  10   1   7       25.13       18.67      5.58 o 
 -15   2   7      260.83      260.25     10.72 o 
 -14   2   7      232.17      232.91      8.57 o 
 -13   2   7       28.36       25.08      5.70 o 
 -12   2   7        0.13        2.05      1.56 o 
 -11   2   7       11.98       15.57      3.27 o 
 -10   2   7      138.14      122.13      3.45 o 
  -9   2   7        0.17        1.23      1.68 o 
  -8   2   7        5.80        7.78      1.44 o 
  -7   2   7      104.78       94.44      2.61 o 
  -6   2   7      202.16      215.76      5.09 o 
  -5   2   7       40.67       36.06      2.36 o 
  -4   2   7      195.12      187.89      4.67 o 
  -3   2   7       90.24       84.08      3.19 o 
  -2   2   7       62.48       66.23      3.70 o 
  -1   2   7      213.85      181.84      3.96 o 
   0   2   7      402.27      403.29      5.58 o 
   1   2   7       28.00       31.11      2.66 o 
   2   2   7        0.21        0.73      1.00 o 
   3   2   7       80.54       69.40      4.87 o 
   4   2   7       24.59       22.49      4.64 o 
   5   2   7     1104.28     1082.15     91.63 o 
   6   2   7       23.24       20.57      4.23 o 
   7   2   7       99.15       87.52      9.02 o 
   8   2   7        0.87        3.59      1.98 o 
   9   2   7        4.93        5.36      2.55 o 
  10   2   7       38.01       33.14     13.12 o 
 -14   3   7        4.50        5.67      2.86 o 
 -13   3   7      414.52      423.33     12.36 o 
 -12   3   7       61.67       60.38      3.47 o 
 -11   3   7      268.36      261.32      8.02 o 
 -10   3   7     1010.03     1021.74     26.26 o 
  -9   3   7      460.67      509.13     12.11 o 
  -8   3   7      130.94      146.56      5.70 o 
  -7   3   7      784.00      810.84     13.03 o 
  -6   3   7      868.78      882.82     11.29 o 
  -5   3   7       25.17       25.64      2.79 o 
  -4   3   7       56.09       52.56      2.65 o 
  -3   3   7      141.65      137.37      3.66 o 
  -2   3   7      175.52      173.40      4.23 o 
  -1   3   7       44.52       32.33      2.38 o 
   0   3   7      239.82      244.24      5.60 o 
   1   3   7      523.20      532.73     11.38 o 
   2   3   7      177.35      182.55      5.12 o 
   3   3   7      926.26      964.32     20.37 o 
   4   3   7      159.88      150.20      8.30 o 
   5   3   7      632.54      669.28     37.97 o 
   6   3   7      380.62      415.91     15.27 o 
   7   3   7      527.32      533.70     39.83 o 
   8   3   7      133.94      140.41     14.12 o 
   9   3   7      131.59      126.86     12.43 o 
 -14   4   7        0.06        0.43      2.27 o 
 -13   4   7       12.32       10.55      2.30 o 
 -12   4   7      103.59       97.96      4.59 o 
 -11   4   7       29.65       25.84      3.30 o 
 -10   4   7        6.10        2.73      1.80 o 
  -9   4   7       70.45       81.84      4.47 o 
  -8   4   7        6.23        5.81      1.76 o 
  -7   4   7        2.48        2.34      1.25 o 
  -6   4   7        5.37        7.59      1.45 o 
  -5   4   7        1.34        1.93      0.84 o 
  -4   4   7      322.11      340.26      6.79 o 
  -3   4   7      703.89      688.58     10.51 o 
  -2   4   7       23.84       25.56      2.78 o 
  -1   4   7      281.33      279.32      7.23 o 
   0   4   7      129.66      137.14      4.75 o 
   1   4   7      178.25      201.88      5.74 o 
   2   4   7      172.00      184.93      6.31 o 
   3   4   7      140.78      133.28      6.27 o 
   4   4   7       71.92       64.14      9.76 o 
   5   4   7       67.69       62.09     11.49 o 
   6   4   7        4.49        4.06      2.90 o 
   7   4   7       44.07       44.89      7.79 o 
   8   4   7       12.37       16.64      5.09 o 
   9   4   7        3.10        3.25      2.94 o 
 -13   5   7        5.41        3.23      1.72 o 
 -12   5   7       88.36       76.16      4.02 o 
 -11   5   7      107.08      104.45      4.88 o 
 -10   5   7       93.89       98.47      5.90 o 
  -9   5   7       90.09       80.66      4.27 o 
  -8   5   7       16.44       18.14      4.01 o 
  -7   5   7      192.93      182.14      6.94 o 
  -6   5   7       76.36       70.90      3.79 o 
  -5   5   7     1571.87     1619.35     21.85 o 
  -4   5   7      700.97      724.60     21.21 o 
  -3   5   7       16.20       17.53      2.60 o 
  -2   5   7      423.46      436.61      8.14 o 
  -1   5   7      184.26      177.36      5.42 o 
   0   5   7       99.07      104.21      5.63 o 
   1   5   7      215.88      231.34      7.59 o 
   2   5   7      326.40      309.74     10.56 o 
   3   5   7      464.17      505.27     18.40 o 
   4   5   7       97.27       91.74      6.20 o 
   5   5   7        5.47        4.52      5.28 o 
   6   5   7      506.38      509.03     25.12 o 
   7   5   7       85.49       81.08      7.82 o 
   8   5   7       80.46       74.66      6.59 o 
 -11   6   7      368.49      353.76      8.47 o 
 -10   6   7        0.01        1.25      1.92 o 
  -9   6   7       67.49       69.43      4.69 o 
  -8   6   7       89.43       93.43      4.49 o 
  -7   6   7        1.51        1.29      2.16 o 
  -6   6   7      842.66      887.51     26.79 o 
  -5   6   7      233.82      229.59      9.68 o 
  -4   6   7      927.95      969.59     24.68 o 
  -3   6   7       96.97       93.73      4.30 o 
  -2   6   7      211.95      199.47      6.56 o 
  -1   6   7      182.81      206.47      6.90 o 
   0   6   7      570.53      595.59     25.60 o 
   1   6   7       78.88       80.07      7.32 o 
   2   6   7      189.76      186.48      7.33 o 
   3   6   7       14.35        8.62      3.65 o 
   4   6   7       63.02       66.44      8.32 o 
   5   6   7      282.96      281.32     14.74 o 
   6   6   7        9.98       11.08      4.39 o 
   7   6   7       12.52       10.44      3.55 o 
 -10   7   7        3.86        5.49      2.70 o 
  -9   7   7        8.35        8.94      4.10 o 
  -8   7   7       14.60       15.74      4.25 o 
  -7   7   7      140.48      114.32      5.22 o 
  -6   7   7      392.26      345.27      7.02 o 
  -5   7   7       91.42       79.53      3.63 o 
  -4   7   7      163.90      159.28      4.57 o 
  -3   7   7       18.25       12.17      3.93 o 
  -2   7   7      100.97      103.09      5.67 o 
  -1   7   7      147.02      132.31     10.83 o 
   0   7   7       18.32       17.25      5.11 o 
   1   7   7      152.67      128.20      6.04 o 
   2   7   7        2.32        4.02      4.38 o 
   3   7   7       54.77       56.40      5.57 o 
   4   7   7        0.94        2.16      2.35 o 
   5   7   7        5.60        2.30      3.08 o 
  -7   8   7      162.67      162.32      6.57 o 
  -6   8   7      605.67      626.07     10.70 o 
  -5   8   7       12.40       14.30      2.96 o 
  -4   8   7      228.80      259.81      9.80 o 
  -3   8   7      992.16     1059.33     23.29 o 
  -2   8   7      100.46       99.18      8.56 o 
  -1   8   7      314.63      337.42     14.72 o 
   0   8   7      394.16      431.82     19.41 o 
   1   8   7       54.76       40.98     11.90 o 
   2   8   7      375.18      421.18     12.87 o 
   3   8   7      161.77      159.21     14.96 o 
 -15   0   8       48.71       44.16     21.68 o 
 -14   0   8      201.16      214.07     15.76 o 
 -13   0   8      137.44      147.20     10.62 o 
 -12   0   8      208.19      233.87     13.30 o 
 -11   0   8      106.36      123.88      9.43 o 
 -10   0   8        2.58        0.47      2.05 o 
  -9   0   8     1177.17     1240.90     23.37 o 
  -8   0   8      480.13      492.87     10.93 o 
  -7   0   8      360.19      366.50     10.23 o 
  -6   0   8     2893.98     2755.00     23.35 o 
  -5   0   8     1641.50     1740.14     62.28 o 
  -4   0   8      515.23      513.49     23.52 o 
  -3   0   8      591.95      567.36     10.28 o 
  -2   0   8      510.07      568.38     23.70 o 
  -1   0   8     1223.87     1259.34     77.94 o 
   0   0   8      326.62      323.02     11.44 o 
   1   0   8       65.89       67.22      3.60 o 
   2   0   8      682.05      717.58     19.02 o 
   3   0   8      656.79      643.06     19.82 o 
   4   0   8     1332.76     1391.47     39.39 o 
   5   0   8      123.39      101.56     14.70 o 
   6   0   8      479.10      507.31     26.26 o 
   7   0   8       91.19       99.06      9.86 o 
   8   0   8      127.80      127.10      7.02 o 
   9   0   8       54.31       56.00      7.74 o 
 -15   1   8        2.56        2.94      4.39 o 
 -14   1   8        0.97        1.76      3.70 o 
 -13   1   8        1.88        4.74      4.40 o 
 -12   1   8       57.99       57.47     16.60 o 
 -11   1   8       66.84       67.21      3.35 o 
 -10   1   8      109.40      100.81      7.55 o 
  -9   1   8        0.61        2.62      1.16 o 
  -8   1   8        2.59        2.13      1.23 o 
  -7   1   8      213.99      218.28      5.17 o 
  -6   1   8        6.57        8.97      2.09 o 
  -5   1   8      437.03      431.29     10.47 o 
  -4   1   8      164.47      166.80      4.92 o 
  -3   1   8       42.92       43.95      2.66 o 
  -2   1   8      403.19      433.60     10.20 o 
  -1   1   8      115.45      140.90      4.47 o 
   0   1   8       14.52       15.40      2.26 o 
   1   1   8        6.70        7.16      1.81 o 
   2   1   8       26.51       25.75      4.95 o 
   3   1   8      662.95      677.16     13.72 o 
   4   1   8       24.94       27.25      5.54 o 
   5   1   8      524.53      519.41     15.92 o 
   6   1   8       32.97       33.77      8.93 o 
   7   1   8        0.03        2.47      2.53 o 
   8   1   8       28.33       23.57      5.80 o 
   9   1   8       30.90       31.53     11.46 o 
 -14   2   8       19.60       15.31      8.95 o 
 -13   2   8      169.05      188.75     10.43 o 
 -12   2   8       34.70       26.54      2.83 o 
 -11   2   8      378.95      417.67     14.51 o 
 -10   2   8        2.22        3.60      1.57 o 
  -9   2   8      180.99      184.11      5.53 o 
  -8   2   8      150.45      143.15      3.30 o 
  -7   2   8       20.90       23.08      2.24 o 
  -6   2   8     1802.75     1892.19     37.85 o 
  -5   2   8     1204.65     1193.89     21.74 o 
  -4   2   8      165.73      163.63      4.96 o 
  -3   2   8     1824.64     1815.64     41.07 o 
  -2   2   8        2.28        1.13      1.36 o 
  -1   2   8      577.49      610.92     12.16 o 
   0   2   8      513.34      543.16     12.17 o 
   1   2   8      163.48      159.74      5.64 o 
   2   2   8      239.41      235.12      6.07 o 
   3   2   8      514.68      540.91     18.83 o 
   4   2   8      460.72      509.51     13.49 o 
   5   2   8      153.79      133.75     12.60 o 
   6   2   8        1.45        0.53      1.93 o 
   7   2   8      276.63      290.27      9.39 o 
   8   2   8       27.85       31.98      6.65 o 
   9   2   8       24.28       19.75      7.63 o 
 -14   3   8        2.18        0.48      2.77 o 
 -13   3   8      439.49      440.67     25.10 o 
 -12   3   8      244.72      238.79      5.77 o 
 -11   3   8        2.15        2.22      2.28 o 
 -10   3   8      185.47      175.05      6.46 o 
  -9   3   8      360.54      355.59     11.19 o 
  -8   3   8      518.09      491.69     10.02 o 
  -7   3   8      872.32      905.12     11.30 o 
  -6   3   8      807.04      846.09     11.48 o 
  -5   3   8      351.48      380.99      7.99 o 
  -4   3   8      249.74      249.13      5.55 o 
  -3   3   8      772.04      835.17     12.86 o 
  -2   3   8       67.09       62.55      3.10 o 
  -1   3   8        0.62        3.09      1.49 o 
   0   3   8      452.62      480.25      9.57 o 
   1   3   8       14.69       17.19      1.82 o 
   2   3   8      195.96      184.66      6.96 o 
   3   3   8      531.64      533.29     22.05 o 
   4   3   8      126.83      117.04      4.83 o 
   5   3   8      350.57      378.28     12.00 o 
   6   3   8      309.26      309.28     11.44 o 
   7   3   8       25.96       23.55      8.49 o 
   8   3   8      148.40      152.86     13.78 o 
 -13   4   8       79.61       79.23      4.85 o 
 -12   4   8       11.71        9.26      3.54 o 
 -11   4   8       35.54       50.14      6.50 o 
 -10   4   8      123.95      113.50      4.64 o 
  -9   4   8       52.89       52.50      4.10 o 
  -8   4   8       94.52      101.83      4.19 o 
  -7   4   8      605.45      611.55      9.68 o 
  -6   4   8      717.51      771.94     15.87 o 
  -5   4   8        0.15        1.08      1.38 o 
  -4   4   8       78.42       84.30      5.87 o 
  -3   4   8      540.16      572.46      8.90 o 
  -2   4   8       19.18       19.37      3.49 o 
  -1   4   8      100.52       88.94      3.22 o 
   0   4   8       56.79       69.48      2.30 o 
   1   4   8       19.89       14.86      2.57 o 
   2   4   8       74.60       69.62      4.69 o 
   3   4   8       63.97       67.76      5.50 o 
   4   4   8       13.01       10.77      4.27 o 
   5   4   8       22.81       27.91      4.46 o 
   6   4   8        8.13        7.63      2.99 o 
   7   4   8       12.74       15.20      4.22 o 
   8   4   8       40.39       27.29      9.15 o 
 -12   5   8      290.89      280.44      8.36 o 
 -11   5   8        2.26        2.54      2.07 o 
 -10   5   8      530.28      567.55     16.78 o 
  -9   5   8      117.28      130.98      5.58 o 
  -8   5   8      124.86      120.13      5.67 o 
  -7   5   8      119.83      116.61      5.41 o 
  -6   5   8       12.47       11.21      2.52 o 
  -5   5   8      702.30      730.36     16.05 o 
  -4   5   8       76.84       67.17      4.24 o 
  -3   5   8      222.24      219.01      6.38 o 
  -2   5   8      643.82      684.24     19.97 o 
  -1   5   8       91.44       83.73      4.31 o 
   0   5   8      526.46      566.60     15.35 o 
   1   5   8      702.53      719.51     26.07 o 
   2   5   8       65.96       55.64     11.29 o 
   3   5   8      438.98      501.97     14.99 o 
   4   5   8      244.66      246.06     14.80 o 
   5   5   8        1.94        0.94      2.15 o 
   6   5   8      321.40      321.77     13.64 o 
   7   5   8        0.08        1.54      2.55 o 
 -11   6   8       39.54       27.12      7.99 o 
 -10   6   8        0.24        2.48      1.40 o 
  -9   6   8       29.75       30.85      8.48 o 
  -8   6   8       73.47       71.55      6.96 o 
  -7   6   8      744.22      722.75     16.47 o 
  -6   6   8      266.07      255.42      7.04 o 
  -5   6   8       22.34       19.91      3.51 o 
  -4   6   8      161.34      149.93      5.59 o 
  -3   6   8        2.44        1.37      1.80 o 
  -2   6   8       12.54       14.84      4.49 o 
  -1   6   8        0.91        1.53      1.73 o 
   0   6   8       78.07       61.98      5.77 o 
   1   6   8        0.34        0.86      2.01 o 
   2   6   8        0.02        1.63      2.28 o 
   3   6   8        5.03        3.87      2.43 o 
   4   6   8        0.10        5.80      3.43 o 
   5   6   8        3.41        1.26      2.03 o 
  -9   7   8       53.10       57.69      6.80 o 
  -8   7   8        1.86        3.99      2.54 o 
  -7   7   8       87.58       96.45      5.13 o 
  -6   7   8      362.53      333.41     10.59 o 
  -5   7   8       60.71       56.78      4.30 o 
  -4   7   8       71.49       70.24      5.98 o 
  -3   7   8      124.10      117.70      9.37 o 
  -2   7   8      175.36      198.88      5.82 o 
  -1   7   8       11.45       11.00      3.61 o 
   0   7   8      495.76      560.58     16.68 o 
   1   7   8      463.13      486.28     15.49 o 
   2   7   8        3.68        3.33      2.55 o 
   3   7   8      315.30      330.38      9.41 o 
   4   7   8       86.16       82.50     13.60 o 
  -6   8   8      356.42      351.35     14.08 o 
  -5   8   8       25.74       29.26      6.97 o 
  -4   8   8       12.70       13.40      3.14 o 
  -3   8   8        8.61       10.95      2.78 o 
  -2   8   8       56.38       48.17     11.98 o 
  -1   8   8        8.48       13.18      4.87 o 
   0   8   8        6.02        1.18      2.14 o 
 -14   1   9       46.10       40.84     13.89 o 
 -13   1   9      309.50      294.13     13.14 o 
 -12   1   9      362.17      303.88     10.86 o 
 -11   1   9       55.28       45.51      6.36 o 
 -10   1   9      466.17      429.69     24.77 o 
  -9   1   9      173.06      165.76      4.98 o 
  -8   1   9      183.05      177.76      5.33 o 
  -7   1   9       33.61       36.21      2.00 o 
  -6   1   9      133.87      126.51      3.78 o 
  -5   1   9      931.22      957.89     14.07 o 
  -4   1   9       66.51       75.44      4.52 o 
  -3   1   9      609.66      635.04     11.81 o 
  -2   1   9      329.30      321.04      6.79 o 
  -1   1   9       93.21       90.90      3.05 o 
   0   1   9       36.83       38.53      1.81 o 
   1   1   9      546.52      568.50      9.83 o 
   2   1   9       37.48       40.81      3.37 o 
   3   1   9      774.57      812.31     23.54 o 
   4   1   9      441.91      458.17     22.78 o 
   5   1   9        5.30        3.78      3.60 o 
   6   1   9      650.50      648.83     32.91 o 
   7   1   9      131.87      123.19     10.13 o 
   8   1   9       30.51       27.73      7.03 o 
 -14   2   9        8.06        9.67      5.94 o 
 -13   2   9        7.57        4.85      3.08 o 
 -12   2   9       92.13       91.56      7.95 o 
 -11   2   9        9.24       13.91      3.39 o 
 -10   2   9       66.42       76.06      3.34 o 
  -9   2   9        1.79        2.14      1.88 o 
  -8   2   9      355.69      354.35      6.91 o 
  -7   2   9      131.84      122.10      3.47 o 
  -6   2   9       13.40       15.14      2.33 o 
  -5   2   9      153.05      136.70      3.98 o 
  -4   2   9      873.60      897.99     12.38 o 
  -3   2   9      255.38      259.92      6.30 o 
  -2   2   9       19.53       23.65      4.29 o 
  -1   2   9      111.91      108.04      3.75 o 
   0   2   9       54.29       55.92      5.25 o 
   1   2   9        4.54        3.50      1.39 o 
   2   2   9       10.98        7.79      1.57 o 
   3   2   9      478.61      497.80     18.07 o 
   4   2   9       14.92       13.09      5.66 o 
   5   2   9      102.66       93.15      4.82 o 
   6   2   9       44.49       43.75      9.24 o 
   7   2   9       39.75       27.63      8.97 o 
   8   2   9      166.44      174.70     16.10 o 
 -13   3   9      355.22      353.90     12.17 o 
 -12   3   9        0.78        1.77      2.20 o 
 -11   3   9       96.40      107.59      4.23 o 
 -10   3   9      421.02      406.88     11.48 o 
  -9   3   9       42.49       46.57      4.53 o 
  -8   3   9       12.03        8.02      1.80 o 
  -7   3   9       76.64       71.84      5.21 o 
  -6   3   9     1063.31     1100.70     15.46 o 
  -5   3   9        1.17        1.27      1.79 o 
  -4   3   9       71.52       77.33      2.88 o 
  -3   3   9      231.59      217.46      6.03 o 
  -2   3   9      725.31      713.26     16.17 o 
  -1   3   9      111.58      104.85      3.18 o 
   0   3   9      120.63      114.36      4.36 o 
   1   3   9       76.47       73.31      5.43 o 
   2   3   9      214.05      190.65      9.74 o 
   3   3   9      144.31      147.91     10.66 o 
   4   3   9      348.70      356.94     12.39 o 
   5   3   9        3.37        3.70      1.96 o 
   6   3   9      142.20      132.80     22.42 o 
   7   3   9        4.57        6.72      4.27 o 
 -13   4   9       30.65       22.32      6.46 o 
 -12   4   9       71.06       69.82      5.32 o 
 -11   4   9       60.81       61.04      4.18 o 
 -10   4   9        0.68        1.94      2.00 o 
  -9   4   9      176.23      169.81      6.63 o 
  -8   4   9      243.91      258.05      9.94 o 
  -7   4   9      102.19       99.30      3.67 o 
  -6   4   9      704.43      738.34     16.27 o 
  -5   4   9      661.91      671.37     14.43 o 
  -4   4   9      106.42      108.05      4.38 o 
  -3   4   9      320.93      319.41      6.19 o 
  -2   4   9      195.40      188.34      5.62 o 
  -1   4   9      142.46      129.31      4.21 o 
   0   4   9      436.64      426.53     11.29 o 
   1   4   9       44.92       29.64      7.51 o 
   2   4   9      144.39      147.87     11.51 o 
   3   4   9       10.35        9.98      4.01 o 
   4   4   9       26.75       31.15      8.00 o 
   5   4   9       29.92       35.08     10.84 o 
   6   4   9        1.39        2.55      1.48 o 
   7   4   9       45.83       39.49     11.34 o 
 -12   5   9       69.51       52.28      4.58 o 
 -11   5   9      288.38      268.63     14.77 o 
 -10   5   9       73.78       75.51      6.07 o 
  -9   5   9       94.56       85.92      3.61 o 
  -8   5   9        9.19        7.23      2.84 o 
  -7   5   9       42.04       47.31      4.28 o 
  -6   5   9       18.83       11.74      3.69 o 
  -5   5   9      369.24      372.18     10.71 o 
  -4   5   9        3.68        4.81      1.70 o 
  -3   5   9      153.91      157.50      6.12 o 
  -2   5   9      280.33      257.90     10.28 o 
  -1   5   9       73.51       52.20      9.56 o 
   0   5   9      370.31      367.76     10.79 o 
   1   5   9      143.13      114.82      7.47 o 
   2   5   9       57.64       63.71      7.82 o 
   3   5   9       22.78       22.18      6.35 o 
   4   5   9       83.83       77.15      9.29 o 
   5   5   9       36.33       34.99     15.53 o 
 -10   6   9        2.12        0.79      1.95 o 
  -9   6   9      371.46      374.07     13.43 o 
  -8   6   9       43.18       46.02      7.66 o 
  -7   6   9      353.57      339.33     22.18 o 
  -6   6   9      177.55      191.57      7.31 o 
  -5   6   9      163.66      154.33      4.65 o 
  -4   6   9      143.88      155.51      6.70 o 
  -3   6   9      491.78      509.22     12.26 o 
  -2   6   9       90.61       95.36      6.27 o 
  -1   6   9       70.66       72.12      9.84 o 
   0   6   9        6.45        7.39      2.90 o 
   1   6   9      127.63      128.56      6.54 o 
   2   6   9      186.12      187.40     11.08 o 
   3   6   9        9.15        6.28      2.84 o 
   4   6   9       46.19       38.56     10.62 o 
  -8   7   9        9.95       10.55      3.86 o 
  -7   7   9       38.92       29.05      7.62 o 
  -6   7   9        4.89        4.60      2.45 o 
  -5   7   9      121.26      116.29     10.71 o 
  -4   7   9        0.11        0.55      1.33 o 
  -3   7   9       40.49       33.52      7.68 o 
  -2   7   9       71.69       61.15      7.05 o 
  -1   7   9        9.89       10.53      3.67 o 
   0   7   9       53.94       66.20     15.30 o 
   1   7   9        2.04        2.35      1.96 o 
   2   7   9        9.56        7.29      3.43 o 
 -14   0  10      153.70      185.65     13.18 o 
 -13   0  10        5.20        6.61      8.55 o 
 -12   0  10       75.29       83.74     19.02 o 
 -11   0  10      139.05      156.43     13.57 o 
 -10   0  10        5.64        5.80      2.32 o 
  -9   0  10      796.17      874.45     28.73 o 
  -8   0  10      101.11       86.73      4.30 o 
  -7   0  10      430.16      435.16     23.31 o 
  -6   0  10      578.51      597.72     17.96 o 
  -5   0  10      910.99      940.94     17.11 o 
  -4   0  10        1.08        3.78      1.77 o 
  -3   0  10      546.55      566.41     17.59 o 
  -2   0  10      376.42      369.41     14.49 o 
  -1   0  10     1086.51     1192.87     25.05 o 
   0   0  10      190.17      205.78      7.85 o 
   1   0  10      119.61      117.38      5.16 o 
   2   0  10     1464.99     1613.04     35.59 o 
   3   0  10       48.32       50.07     17.45 o 
   4   0  10      317.01      313.29     27.50 o 
   5   0  10        0.13        3.01      3.15 o 
   6   0  10       18.88       15.45      5.80 o 
   7   0  10      105.41      105.05     14.02 o 
 -14   1  10       38.23       31.48     10.08 o 
 -13   1  10      179.88      177.41     11.16 o 
 -12   1  10        5.61        7.14      2.96 o 
 -11   1  10       14.74       14.77      5.53 o 
 -10   1  10        5.24        4.87      2.14 o 
  -9   1  10        0.10        1.57      1.33 o 
  -8   1  10       21.50       21.77      3.75 o 
  -7   1  10       58.46       61.50      2.48 o 
  -6   1  10      914.39      980.27     14.49 o 
  -5   1  10       78.88       71.25      4.20 o 
  -4   1  10       99.43       99.02      3.28 o 
  -3   1  10       75.72       73.34      3.55 o 
  -2   1  10       34.96       36.41      6.59 o 
  -1   1  10       19.58       20.22      3.19 o 
   0   1  10        1.86        0.85      1.11 o 
   1   1  10       33.25       35.47      3.94 o 
   2   1  10      357.00      364.84     10.91 o 
   3   1  10      397.30      404.57     15.87 o 
   4   1  10      107.07       92.10      8.14 o 
   5   1  10       24.39       21.20      5.46 o 
   6   1  10       15.01        9.15      2.90 o 
   7   1  10        6.05        4.97      2.80 o 
 -13   2  10       17.49       23.62      6.74 o 
 -12   2  10      230.61      245.88     10.09 o 
 -11   2  10      124.13      139.59      5.28 o 
 -10   2  10        1.60        3.11      2.15 o 
  -9   2  10      498.05      532.82     15.86 o 
  -8   2  10     1348.46     1456.52     35.65 o 
  -7   2  10      193.58      200.18      7.04 o 
  -6   2  10      457.39      462.00      9.04 o 
  -5   2  10      880.71      900.99     14.75 o 
  -4   2  10      139.23      132.46      5.02 o 
  -3   2  10       80.53       68.32      3.32 o 
  -2   2  10       21.39       13.89      2.29 o 
  -1   2  10      775.89      752.66     14.47 o 
   0   2  10       49.94       60.23      3.13 o 
   1   2  10      500.36      493.27     11.71 o 
   2   2  10      345.46      326.93     12.58 o 
   3   2  10       73.24       75.08      8.81 o 
   4   2  10       74.02       90.69     14.36 o 
   5   2  10       80.09       66.60     13.30 o 
   6   2  10       32.26       25.33      6.78 o 
   7   2  10      404.68      455.08     19.22 o 
 -13   3  10        9.33       11.03      6.29 o 
 -12   3  10      154.44      151.85      8.56 o 
 -11   3  10       11.75       11.34      4.19 o 
 -10   3  10       20.99       19.56      5.42 o 
  -9   3  10       81.47       81.05      5.73 o 
  -8   3  10       33.92       34.00      3.46 o 
  -7   3  10        4.79        2.58      1.47 o 
  -6   3  10      454.25      442.20     11.28 o 
  -5   3  10      389.38      394.72      9.83 o 
  -4   3  10       65.48       54.44      2.82 o 
  -3   3  10      167.57      156.25      6.23 o 
  -2   3  10       37.99       41.92      3.39 o 
  -1   3  10       38.08       37.12      2.29 o 
   0   3  10       75.34       80.56      4.23 o 
   1   3  10       30.56       19.02      4.91 o 
   2   3  10       57.70       65.92      6.35 o 
   3   3  10       81.81       78.60      5.84 o 
   4   3  10        0.01        0.16      2.33 o 
   5   3  10       94.15      103.98      5.70 o 
   6   3  10        0.21        2.42      3.06 o 
 -12   4  10        0.41        1.77      2.03 o 
 -11   4  10      179.95      171.03      6.62 o 
 -10   4  10        8.36        5.10      2.08 o 
  -9   4  10      123.17      112.38      6.31 o 
  -8   4  10      187.23      193.00      7.06 o 
  -7   4  10       39.49       31.95      3.73 o 
  -6   4  10     1037.24     1125.17     15.65 o 
  -5   4  10       33.16       29.25      5.75 o 
  -4   4  10       44.68       37.54      3.95 o 
  -3   4  10      213.22      204.17      7.86 o 
  -2   4  10        0.61        2.11      1.53 o 
  -1   4  10       46.38       50.10      5.67 o 
   0   4  10      126.46      134.70      8.43 o 
   1   4  10      178.91      156.77      9.45 o 
   2   4  10       26.52       28.68     10.11 o 
   3   4  10        7.98        7.57      3.05 o 
   4   4  10      559.83      633.53     22.01 o 
   5   4  10      205.97      215.50      8.71 o 
 -11   5  10       26.95       24.50      8.80 o 
 -10   5  10      101.73      126.77      6.73 o 
  -9   5  10        0.16        1.85      1.89 o 
  -8   5  10      264.27      281.33      8.77 o 
  -7   5  10       62.13       66.91      3.37 o 
  -6   5  10       33.50       31.29      4.39 o 
  -5   5  10      252.20      271.18      9.43 o 
  -4   5  10       60.99       54.47      4.60 o 
  -3   5  10      105.36      112.08      5.77 o 
  -2   5  10      207.64      226.04      6.78 o 
  -1   5  10        1.97        2.65      1.58 o 
   0   5  10       26.82       47.04      8.88 o 
   1   5  10      152.45      167.02     14.58 o 
   2   5  10       18.01       20.65      4.93 o 
   3   5  10      107.31      111.50      7.70 o 
   4   5  10        1.66        2.72      2.86 o 
  -9   6  10        0.04        2.82      2.33 o 
  -8   6  10        2.74        2.25      2.25 o 
  -7   6  10        1.73        3.16      1.85 o 
  -6   6  10       49.25       47.13      9.68 o 
  -5   6  10       19.46       15.77      3.32 o 
  -4   6  10       27.21       24.81      5.13 o 
  -3   6  10        0.16        0.90      2.03 o 
  -2   6  10        1.19        3.00      2.47 o 
  -1   6  10       76.49       85.43      4.62 o 
   0   6  10       43.10       43.94     10.75 o 
   1   6  10        0.38        1.22      3.07 o 
   2   6  10      101.42       89.85      5.71 o 
  -6   7  10        3.23        3.45      2.74 o 
  -5   7  10      236.94      267.53     11.57 o 
  -4   7  10      158.98      179.59     11.07 o 
  -3   7  10      149.18      167.22      7.89 o 
  -2   7  10      541.61      556.05     17.45 o 
  -1   7  10        7.45        5.39      2.78 o 
 -13   1  11      165.79      145.44      8.74 o 
 -12   1  11      110.64      105.57      8.08 o 
 -11   1  11       44.15       40.66     11.41 o 
 -10   1  11      247.13      241.11      7.03 o 
  -9   1  11        0.51        2.97      1.61 o 
  -8   1  11      947.10      973.31     20.42 o 
  -7   1  11       17.54       24.85      4.31 o 
  -6   1  11     1043.64     1064.64     25.82 o 
  -5   1  11      994.98     1029.86     21.31 o 
  -4   1  11      279.09      293.45      8.75 o 
  -3   1  11       89.01       95.96      3.34 o 
  -2   1  11      250.39      247.69      7.58 o 
  -1   1  11       48.30       43.68      7.05 o 
   0   1  11       40.61       32.48      4.65 o 
   1   1  11       16.46       11.74      1.85 o 
   2   1  11       20.74       17.40      3.51 o 
   3   1  11      222.02      224.73     13.32 o 
   4   1  11        2.94        2.49      2.29 o 
   5   1  11       29.74       23.95      4.91 o 
 -13   2  11       37.61       30.37     10.27 o 
 -12   2  11       63.27       59.46     16.61 o 
 -11   2  11       42.36       38.69      6.54 o 
 -10   2  11       16.81       15.88      4.09 o 
  -9   2  11      155.82      135.92      6.06 o 
  -8   2  11      103.10       93.77      3.43 o 
  -7   2  11      158.34      158.13      5.59 o 
  -6   2  11      843.10      876.84     21.84 o 
  -5   2  11       92.89       97.24      4.09 o 
  -4   2  11      101.92       98.00      3.62 o 
  -3   2  11      187.77      186.02      7.88 o 
  -2   2  11        7.80        9.69      2.55 o 
  -1   2  11      219.65      202.40      7.30 o 
   0   2  11      451.91      422.45     27.98 o 
   1   2  11      668.47      709.54     19.23 o 
   2   2  11       47.10       36.76      7.64 o 
   3   2  11        7.35        5.17      3.08 o 
   4   2  11       53.37       42.98     13.63 o 
   5   2  11       11.89       13.64      3.49 o 
 -12   3  11       65.84       64.47      9.21 o 
 -11   3  11       70.64       77.40      9.94 o 
 -10   3  11      221.97      228.94      9.19 o 
  -9   3  11        0.01        0.91      1.53 o 
  -8   3  11       39.15       40.54      4.27 o 
  -7   3  11      126.17      119.79      4.42 o 
  -6   3  11       39.90       30.84      7.02 o 
  -5   3  11      815.42      878.45     17.63 o 
  -4   3  11        6.37        7.61      2.06 o 
  -3   3  11       64.44       65.25      5.68 o 
  -2   3  11       47.42       49.89      3.69 o 
  -1   3  11       35.32       23.07      3.03 o 
   0   3  11      116.24      127.40      8.94 o 
   1   3  11      174.56      183.80      8.71 o 
   2   3  11      238.21      238.99      8.19 o 
   3   3  11        4.35        4.96      2.44 o 
   4   3  11      155.59      148.72     11.17 o 
 -11   4  11      423.35      461.38     15.62 o 
 -10   4  11       35.58       26.43      6.32 o 
  -9   4  11      215.51      235.97      9.02 o 
  -8   4  11      255.02      252.68      7.41 o 
  -7   4  11       43.77       42.33      8.80 o 
  -6   4  11       54.45       60.11      4.05 o 
  -5   4  11       43.77       35.25      6.75 o 
  -4   4  11       43.88       47.33      6.64 o 
  -3   4  11      161.29      150.37      5.47 o 
  -2   4  11      139.43      136.82      9.82 o 
  -1   4  11      610.58      620.13     10.47 o 
   0   4  11       32.80       25.71      5.51 o 
   1   4  11       76.78       81.04      5.19 o 
   2   4  11      434.27      430.73     15.38 o 
   3   4  11       11.64        7.81      4.82 o 
   4   4  11       37.38       29.01     10.44 o 
 -10   5  11      196.12      221.12      8.67 o 
  -9   5  11      113.17      122.77      7.48 o 
  -8   5  11       49.79       55.13      3.44 o 
  -7   5  11       35.57       30.20      6.74 o 
  -6   5  11      130.67      111.72      7.05 o 
  -5   5  11       18.68       19.41      3.82 o 
  -4   5  11       28.13       24.65      4.91 o 
  -3   5  11        8.21        7.32      2.30 o 
  -2   5  11       27.06       18.71      4.29 o 
  -1   5  11       58.11       53.61      5.95 o 
   0   5  11       28.91       33.71      7.40 o 
   1   5  11       26.31       32.62      8.65 o 
   2   5  11       12.75       13.99      5.79 o 
  -7   6  11       13.16       10.24      4.79 o 
  -6   6  11       72.65       83.36      6.13 o 
  -5   6  11       42.93       36.66      6.66 o 
  -4   6  11      309.92      329.05     10.69 o 
  -3   6  11        6.95        4.62      3.21 o 
  -2   6  11       14.95       15.79      3.42 o 
  -1   6  11      202.62      194.47      8.97 o 
   0   6  11       32.58       25.15      8.88 o 
 -12   0  12      246.00      233.71     17.94 o 
 -11   0  12       12.39       12.65      4.43 o 
 -10   0  12       65.07       69.47     11.63 o 
  -9   0  12      146.62      140.83      5.49 o 
  -8   0  12     1238.56     1328.73     67.82 o 
  -7   0  12      125.80      139.97      9.31 o 
  -6   0  12        9.50        8.35      3.92 o 
  -5   0  12      126.11      124.22      6.13 o 
  -4   0  12       66.97       52.83      6.37 o 
  -3   0  12      237.16      210.64      8.77 o 
  -2   0  12      271.49      271.20     15.65 o 
  -1   0  12     1416.87     1524.43     66.93 o 
   0   0  12       98.32       90.87      6.01 o 
   1   0  12      488.07      515.67     18.31 o 
   2   0  12      342.48      335.65     14.22 o 
   3   0  12        5.91        6.22      4.06 o 
   4   0  12      153.64      156.77     11.51 o 
 -12   1  12        0.06        1.68      2.92 o 
 -11   1  12       10.77        8.47      3.32 o 
 -10   1  12      137.69      131.92      5.76 o 
  -9   1  12      270.07      252.45      8.94 o 
  -8   1  12      172.72      158.02      4.78 o 
  -7   1  12        8.91        9.12      2.49 o 
  -6   1  12        3.51        3.49      1.58 o 
  -5   1  12        4.42        4.76      3.15 o 
  -4   1  12       14.46       13.42      2.65 o 
  -3   1  12        7.74        8.37      1.99 o 
  -2   1  12      159.32      149.42      4.75 o 
  -1   1  12       74.20       71.65      4.33 o 
   0   1  12      102.82       92.36      3.59 o 
   1   1  12        1.36        2.64      1.18 o 
   2   1  12       15.21       13.70      4.69 o 
   3   1  12       16.66       13.51      4.48 o 
   4   1  12       23.49       27.06      6.71 o 
 -12   2  12      151.47      158.24     20.65 o 
 -11   2  12        8.32        6.37      2.41 o 
 -10   2  12       62.32       64.47      4.50 o 
  -9   2  12      179.72      190.03      6.92 o 
  -8   2  12        2.16        3.86      1.64 o 
  -7   2  12       84.73       75.82      4.10 o 
  -6   2  12       80.75       79.57      4.12 o 
  -5   2  12        0.39       -0.49      1.75 o 
  -4   2  12      216.42      203.66      6.06 o 
  -3   2  12       67.71       72.15      5.28 o 
  -2   2  12       75.89       63.99      4.10 o 
  -1   2  12      840.26      863.45     13.63 o 
   0   2  12      132.74      131.14      8.32 o 
   1   2  12        3.62        2.55      2.47 o 
   2   2  12      536.14      537.75     18.94 o 
   3   2  12       45.34       40.47     12.01 o 
 -11   3  12        0.04        1.83      2.11 o 
 -10   3  12       32.81       28.43      6.79 o 
  -9   3  12       25.71       23.56      4.94 o 
  -8   3  12      105.25      103.30      4.77 o 
  -7   3  12        0.39        1.47      1.60 o 
  -6   3  12        1.14        1.73      1.36 o 
  -5   3  12       88.96       81.48      4.04 o 
  -4   3  12        0.67        0.22      1.60 o 
  -3   3  12       57.51       43.37      7.58 o 
  -2   3  12        1.19        2.45      1.90 o 
  -1   3  12       60.45       64.28      6.01 o 
   0   3  12      100.65       89.09      7.70 o 
   1   3  12       28.47       29.04      7.10 o 
   2   3  12       65.95       50.89     12.36 o 
   3   3  12        3.15       -0.09      3.16 o 
 -10   4  12        2.08        1.84      1.84 o 
  -9   4  12       44.78       41.13      3.98 o 
  -8   4  12        0.36        1.53      1.42 o 
  -7   4  12        9.21       10.95      3.73 o 
  -6   4  12       40.39       39.26      8.11 o 
  -5   4  12      124.58      126.75      5.66 o 
  -4   4  12      213.57      217.37      8.96 o 
  -3   4  12      161.17      161.49      6.63 o 
  -2   4  12      124.27      106.60      5.38 o 
  -1   4  12      104.22      103.04      5.34 o 
   0   4  12      623.59      652.28     15.70 o 
   1   4  12      109.15       88.08     13.88 o 
  -8   5  12      178.49      182.62     10.03 o 
  -7   5  12       59.81       59.00      4.13 o 
  -6   5  12       71.82       55.00      4.38 o 
  -5   5  12       91.41       92.85     12.98 o 
  -4   5  12       65.88       53.58      4.75 o 
  -3   5  12       14.70       14.78      4.28 o 
  -2   5  12      109.47      112.31      8.49 o 
  -1   5  12       33.23       24.16      6.20 o 
 -11   1  13       47.90       40.57     13.24 o 
 -10   1  13      179.30      179.03      9.52 o 
  -9   1  13       73.41       88.77      8.65 o 
  -8   1  13      220.72      237.18      8.49 o 
  -7   1  13      187.16      190.65      6.61 o 
  -6   1  13      128.09      121.57      4.65 o 
  -5   1  13      277.15      296.33      7.88 o 
  -4   1  13        9.14        7.22      2.18 o 
  -3   1  13        9.71        9.86      2.61 o 
  -2   1  13        0.29        0.27      1.82 o 
  -1   1  13        4.55        5.84      2.66 o 
   0   1  13      180.26      195.00      6.61 o 
   1   1  13        7.18        3.72      2.42 o 
   2   1  13       39.69       33.60     11.08 o 
 -10   2  13       62.45       56.77      6.05 o 
  -9   2  13      183.02      181.34      7.09 o 
  -8   2  13       31.86       25.61      7.05 o 
  -7   2  13       29.54       27.70      5.10 o 
  -6   2  13       10.23       10.77      2.12 o 
  -5   2  13       28.82       21.65      4.55 o 
  -4   2  13      136.17      141.41      5.23 o 
  -3   2  13        4.69        3.99      1.59 o 
  -2   2  13      610.92      598.98     14.55 o 
  -1   2  13      145.28      146.72      6.43 o 
   0   2  13       59.13       51.93     11.64 o 
   1   2  13       84.95       85.01      4.98 o 
  -9   3  13       23.94       23.43      7.21 o 
  -8   3  13      375.59      366.06      9.11 o 
  -7   3  13      247.80      286.34      6.13 o 
  -6   3  13       18.74       15.30      3.12 o 
  -5   3  13      182.70      190.36      7.98 o 
  -4   3  13      175.92      181.85     10.58 o 
  -3   3  13        9.78        8.70      1.83 o 
  -2   3  13       27.04       23.15      4.83 o 
  -1   3  13      263.87      264.48     13.02 o 
   0   3  13        3.24        4.01      2.36 o 
  -7   4  13       31.56       44.17      7.38 o 
  -6   4  13      281.41      309.80     10.92 o 
  -5   4  13        0.41        1.66      1.80 o 
  -4   4  13      341.55      371.45      9.82 o 
  -3   4  13       41.97       38.09      7.00 o 
  -2   4  13      101.69      110.03      6.17 o 
  -8   0  14        4.55        3.52      3.08 o 
  -7   0  14      163.97      177.80      7.06 o 
  -6   0  14      134.14      144.65      8.80 o 
  -5   0  14       11.66        8.22      3.42 o 
  -4   0  14      763.32      809.96     48.41 o 
  -3   0  14       23.93       26.65      8.09 o 
  -2   0  14        0.72        1.21      2.21 o 
  -1   0  14      420.63      421.09     19.47 o 
  -8   1  14      105.78       87.01      4.89 o 
  -7   1  14        0.00        1.04      1.97 o 
  -6   1  14       17.54       14.44      3.23 o 
  -5   1  14        8.35        6.09      2.26 o 
  -4   1  14       70.02       57.95      3.24 o 
  -3   1  14        3.84        7.17      2.18 o 
  -2   1  14      139.02      137.41      6.18 o 
  -1   1  14       10.28       11.23      3.38 o 
  -7   2  14      145.18      145.64      6.24 o 
  -6   2  14       95.58       99.73      5.10 o 
  -5   2  14       63.66       58.20      2.86 o 
  -4   2  14      150.96      159.30      6.54 o 
  -3   2  14      284.72      292.16     11.56 o 
  -2   2  14       39.70       27.01      6.59 o 
                                                 
